# Supplementary material for: Integrating Analysis to Identify Differential circRNAs Involved in Goat Endometrial Receptivity
Source: Int J Mol Sci. 2023 Jan 12;24(2):1531. doi: 10.3390/ijms24021531 (PMC9865150; doi:10.3390/ijms24021531)
Supplement: Supplementary file 1 [file ijms-24-01531-s001.zip]

Archive with 7 entries (7 files):
- Supplementary Table S1.xlsx
- Supplementary Table S2.xlsx
- Supplementary Table S3.xlsx
- Supplementary Table S4.pdf
- Supplementary Table S5.xlsx
- Supplementary Table S6.xlsx
- Supplementary Table S7.pdf
