# Supplementary material for: Integrating Analysis to Identify Differential circRNAs Involved in Goat Endometrial Receptivity
Source: Int J Mol Sci. 2023 Jan 12;24(2):1531. doi: 10.3390/ijms24021531 (PMC9865150; doi:10.3390/ijms24021531)
Supplement: Supplementary file 1 [file ijms-24-01531-s001.zip › Supplementary Table S1.xlsx]

## Sheet: Supplementary Table S1
Supplementary Table S1. The quality control results of data
sample	raw_reads	clean_reads	clean_bases	error_rate(%)	Q20(%)	Q30(%)	GC_content(%)
P16_1	105481500	99629264	14.94G	0.02	95.84	89.92	50.57
P16_2	85309714	80904562	12.14G	0.02	95.75	89.73	50.81
P16_3	94943370	88927098	13.34G	0.02	95.18	88.57	51.67
C16_1	97864228	92771084	13.92G	0.02	95.08	88.25	50.69
C16_2	94808198	89489124	13.42G	0.02	95.07	88.33	50.1
C16_3	100685328	95022544	14.25G	0.02	95.34	88.78	50.9
