# Supplementary material for: Integrating Analysis to Identify Differential circRNAs Involved in Goat Endometrial Receptivity
Source: Int J Mol Sci. 2023 Jan 12;24(2):1531. doi: 10.3390/ijms24021531 (PMC9865150; doi:10.3390/ijms24021531)
Supplement: Supplementary file 1 [file ijms-24-01531-s001.zip › Supplementary Table S2.xlsx]

## Sheet: host_enrich.go
Supplementary Table S2. GO enrichment analysis of host genes of circRNAs
ONTOLOGY	ID	Description	pvalue	FDR	geneID	Count
BP	GO:0009987	cellular process	0.0906031	0.978965	ITGAL/ITGAV/IGFBP5/CFLAR/TNFSF13B/FTO/PRLR/CMPK1/RIDA/PDIA3/MEF2A/B4GALNT2/ITGB1/RPRD1B/RAP1B/APAF1/RERG/HIF1A/MEF2C/EPHX1/RHEB/FOXP2/PSMB1/ABCG2/TLR6	25
BP	GO:0050794	regulation of cellular process	0.113805	0.978965	ITGAL/ITGAV/IGFBP5/CFLAR/TNFSF13B/FTO/PRLR/RIDA/PDIA3/MEF2A/ITGB1/RPRD1B/RAP1B/APAF1/RERG/MEF2C/RHEB/TLR6	18
BP	GO:0009967	positive regulation of signal transduction	0.12617	0.978965	IGFBP5/PDIA3/RAP1B/APAF1/RHEB	5
BP	GO:0048522	positive regulation of cellular process	0.130391	0.978965	IGFBP5/TNFSF13B/PRLR/PDIA3/MEF2A/RPRD1B/RAP1B/APAF1/MEF2C/RHEB	10
BP	GO:0005975	carbohydrate metabolic process	0.139139	0.978965	IGFBP5/MAN2A1/MANBA	3
BP	GO:0010647	positive regulation of cell communication	0.140245	0.978965	IGFBP5/PDIA3/RAP1B/APAF1/RHEB	5
BP	GO:0023056	positive regulation of signaling	0.140245	0.978965	IGFBP5/PDIA3/RAP1B/APAF1/RHEB	5
BP	GO:0007155	cell adhesion	0.152835	0.978965	ITGAL/ITGAV/TNFSF13B/ITGB1	4
BP	GO:0007165	signal transduction	0.166139	0.978965	ITGAL/ITGAV/IGFBP5/PRLR/PDIA3/ITGB1/RAP1B/APAF1/RERG/RHEB/TLR6	11
BP	GO:0048584	positive regulation of response to stimulus	0.170802	0.978965	IGFBP5/TNFSF13B/PDIA3/RAP1B/APAF1/RHEB/TLR6	7
BP	GO:0022610	biological adhesion	0.170901	0.978965	ITGAL/ITGAV/TNFSF13B/ITGB1	4
BP	GO:0050789	regulation of biological process	0.188826	0.978965	ITGAL/ITGAV/IGFBP5/CFLAR/TNFSF13B/FTO/PRLR/RIDA/PDIA3/MEF2A/ITGB1/RPRD1B/RAP1B/APAF1/RERG/MEF2C/RHEB/TLR6	18
BP	GO:0007166	cell surface receptor signaling pathway	0.194239	0.978965	ITGAL/ITGAV/IGFBP5/PRLR/PDIA3/ITGB1	6
BP	GO:0008283	cell proliferation	0.194239	0.978965	IGFBP5/TNFSF13B/FTO/RPRD1B/RAP1B/RERG	6
BP	GO:0023052	signaling	0.209073	0.978965	ITGAL/ITGAV/IGFBP5/PRLR/PDIA3/ITGB1/RAP1B/APAF1/RERG/RHEB/TLR6	11
BP	GO:0034641	cellular nitrogen compound metabolic process	0.220624	0.978965	IGFBP5/FTO/CMPK1/RIDA/MEF2A/RPRD1B/APAF1/HIF1A/MEF2C/FOXP2/ABCG2	11
BP	GO:0048518	positive regulation of biological process	0.220624	0.978965	IGFBP5/TNFSF13B/PRLR/PDIA3/MEF2A/RPRD1B/RAP1B/APAF1/MEF2C/RHEB/TLR6	11
BP	GO:0006412	translation	0.220751	0.978965	IGFBP5/RIDA	2
BP	GO:0032269	negative regulation of cellular protein metabolic process	0.220751	0.978965	IGFBP5/RIDA	2
BP	GO:0071417	cellular response to organonitrogen compound	0.220751	0.978965	IGFBP5/RAP1B	2
BP	GO:0007154	cell communication	0.232482	0.978965	ITGAL/ITGAV/IGFBP5/PRLR/PDIA3/ITGB1/RAP1B/APAF1/RERG/RHEB/TLR6	11
BP	GO:0071704	organic substance metabolic process	0.234471	0.978965	IGFBP5/FTO/PRLR/CMPK1/RIDA/MEF2A/B4GALNT2/RPRD1B/RAP1B/APAF1/HIF1A/MAN2A1/MEF2C/FOXP2/PSMB1/MANBA/ABCG2	17
BP	GO:0051716	cellular response to stimulus	0.23605	0.978965	ITGAL/ITGAV/IGFBP5/FTO/PRLR/PDIA3/ITGB1/RAP1B/APAF1/RERG/RHEB/TLR6	12
BP	GO:0044238	primary metabolic process	0.237192	0.978965	IGFBP5/FTO/PRLR/CMPK1/RIDA/MEF2A/B4GALNT2/RPRD1B/RAP1B/APAF1/HIF1A/MAN2A1/MEF2C/FOXP2/PSMB1/MANBA	16
BP	GO:0006807	nitrogen compound metabolic process	0.239055	0.978965	IGFBP5/FTO/PRLR/CMPK1/RIDA/MEF2A/RPRD1B/RAP1B/APAF1/HIF1A/MEF2C/FOXP2/PSMB1/ABCG2	14
BP	GO:0006725	cellular aromatic compound metabolic process	0.239739	0.978965	FTO/CMPK1/MEF2A/RPRD1B/APAF1/HIF1A/MEF2C/EPHX1/FOXP2/ABCG2	10
BP	GO:0044260	cellular macromolecule metabolic process	0.247949	0.978965	IGFBP5/FTO/PRLR/RIDA/MEF2A/RPRD1B/RAP1B/APAF1/HIF1A/MEF2C/FOXP2/PSMB1	12
BP	GO:0065007	biological regulation	0.253178	0.978965	ITGAL/ITGAV/IGFBP5/CFLAR/TNFSF13B/FTO/PRLR/RIDA/PDIA3/MEF2A/ITGB1/RPRD1B/RAP1B/APAF1/RERG/MEF2C/RHEB/TLR6	18
BP	GO:0014070	response to organic cyclic compound	0.255519	0.978965	IGFBP5/RAP1B	2
BP	GO:0043043	peptide biosynthetic process	0.255519	0.978965	IGFBP5/RIDA	2
BP	GO:0051248	negative regulation of protein metabolic process	0.255519	0.978965	IGFBP5/RIDA	2
BP	GO:0071407	cellular response to organic cyclic compound	0.255519	0.978965	IGFBP5/RAP1B	2
BP	GO:0051173	positive regulation of nitrogen compound metabolic process	0.257252	0.978965	PRLR/MEF2A/RPRD1B/RAP1B/APAF1/MEF2C	6
BP	GO:0040008	regulation of growth	0.258554	0.978965	IGFBP5/FTO/RERG	3
BP	GO:0008152	metabolic process	0.277072	0.978965	IGFBP5/FTO/PRLR/CMPK1/RIDA/MEF2A/B4GALNT2/RPRD1B/RAP1B/APAF1/HIF1A/MAN2A1/MEF2C/EPHX1/FOXP2/PSMB1/MANBA/ABCG2	18
BP	GO:0001558	regulation of cell growth	0.290488	0.978965	IGFBP5/RERG	2
BP	GO:0006518	peptide metabolic process	0.290488	0.978965	IGFBP5/RIDA	2
BP	GO:0044265	cellular macromolecule catabolic process	0.290488	0.978965	APAF1/PSMB1	2
BP	GO:1901699	cellular response to nitrogen compound	0.290488	0.978965	IGFBP5/RAP1B	2
BP	GO:2001233	regulation of apoptotic signaling pathway	0.290488	0.978965	PDIA3/APAF1	2
BP	GO:0009056	catabolic process	0.292628	0.978965	RIDA/APAF1/EPHX1/PSMB1	4
BP	GO:0032268	regulation of cellular protein metabolic process	0.2936	0.978965	IGFBP5/PRLR/RIDA/RAP1B/APAF1	5
BP	GO:0042127	regulation of cell proliferation	0.2936	0.978965	IGFBP5/TNFSF13B/FTO/RPRD1B/RERG	5
BP	GO:0051246	regulation of protein metabolic process	0.2936	0.978965	IGFBP5/PRLR/RIDA/RAP1B/APAF1	5
BP	GO:0044237	cellular metabolic process	0.296448	0.978965	IGFBP5/FTO/PRLR/CMPK1/RIDA/MEF2A/B4GALNT2/RPRD1B/RAP1B/APAF1/HIF1A/MEF2C/EPHX1/FOXP2/PSMB1/ABCG2	16
BP	GO:0044267	cellular protein metabolic process	0.302337	0.978965	IGFBP5/PRLR/RIDA/RPRD1B/RAP1B/APAF1/PSMB1	7
BP	GO:0045944	positive regulation of transcription by RNA polymerase II	0.310383	0.978965	MEF2A/RPRD1B/MEF2C	3
BP	GO:0016049	cell growth	0.32536	0.978965	IGFBP5/RERG	2
BP	GO:2000113	negative regulation of cellular macromolecule biosynthetic process	0.32536	0.978965	IGFBP5/RIDA	2
BP	GO:0019538	protein metabolic process	0.334967	0.978965	IGFBP5/PRLR/RIDA/RPRD1B/RAP1B/APAF1/PSMB1	7
BP	GO:0008284	positive regulation of cell proliferation	0.336599	0.978965	IGFBP5/TNFSF13B/RPRD1B	3
BP	GO:1902533	positive regulation of intracellular signal transduction	0.336599	0.978965	IGFBP5/RAP1B/RHEB	3
BP	GO:0043170	macromolecule metabolic process	0.352068	0.978965	IGFBP5/FTO/PRLR/RIDA/MEF2A/RPRD1B/RAP1B/APAF1/HIF1A/MEF2C/FOXP2/PSMB1	12
BP	GO:0042592	homeostatic process	0.3585	0.978965	IGFBP5/TNFSF13B/FTO/PDIA3	4
BP	GO:0002009	morphogenesis of an epithelium	0.359881	0.978965	IGFBP5/APAF1	2
BP	GO:0010558	negative regulation of macromolecule biosynthetic process	0.359881	0.978965	IGFBP5/RIDA	2
BP	GO:0046483	heterocycle metabolic process	0.361009	0.978965	FTO/CMPK1/MEF2A/RPRD1B/APAF1/HIF1A/MEF2C/FOXP2/ABCG2	9
BP	GO:0040007	growth	0.362851	0.978965	IGFBP5/FTO/RERG	3
BP	GO:0060429	epithelium development	0.362851	0.978965	IGFBP5/RAP1B/APAF1	3
BP	GO:1901575	organic substance catabolic process	0.362851	0.978965	RIDA/APAF1/PSMB1	3
BP	GO:1901564	organonitrogen compound metabolic process	0.376245	0.978965	IGFBP5/PRLR/CMPK1/RIDA/RPRD1B/RAP1B/APAF1/PSMB1/ABCG2	9
BP	GO:0010604	positive regulation of macromolecule metabolic process	0.37961	0.978965	PRLR/MEF2A/RPRD1B/RAP1B/APAF1/MEF2C	6
BP	GO:0031325	positive regulation of cellular metabolic process	0.37961	0.978965	PRLR/MEF2A/RPRD1B/RAP1B/APAF1/MEF2C	6
BP	GO:0009888	tissue development	0.380687	0.978965	IGFBP5/FTO/RAP1B/APAF1	4
BP	GO:0051171	regulation of nitrogen compound metabolic process	0.38903	0.978965	IGFBP5/PRLR/RIDA/MEF2A/RPRD1B/RAP1B/APAF1/MEF2C	8
BP	GO:0009966	regulation of signal transduction	0.391087	0.978965	IGFBP5/PDIA3/RAP1B/APAF1/RHEB	5
BP	GO:0009057	macromolecule catabolic process	0.393841	0.978965	APAF1/PSMB1	2
BP	GO:0009890	negative regulation of biosynthetic process	0.393841	0.978965	IGFBP5/RIDA	2
BP	GO:0010629	negative regulation of gene expression	0.393841	0.978965	IGFBP5/RIDA	2
BP	GO:0031327	negative regulation of cellular biosynthetic process	0.393841	0.978965	IGFBP5/RIDA	2
BP	GO:0043604	amide biosynthetic process	0.393841	0.978965	IGFBP5/RIDA	2
BP	GO:0045893	positive regulation of transcription, DNA-templated	0.415021	0.978965	MEF2A/RPRD1B/MEF2C	3
BP	GO:0051254	positive regulation of RNA metabolic process	0.415021	0.978965	MEF2A/RPRD1B/MEF2C	3
BP	GO:1902680	positive regulation of RNA biosynthetic process	0.415021	0.978965	MEF2A/RPRD1B/MEF2C	3
BP	GO:1903508	positive regulation of nucleic acid-templated transcription	0.415021	0.978965	MEF2A/RPRD1B/MEF2C	3
BP	GO:0048583	regulation of response to stimulus	0.419189	0.978965	IGFBP5/TNFSF13B/PDIA3/RAP1B/APAF1/RHEB/TLR6	7
BP	GO:0090304	nucleic acid metabolic process	0.419189	0.978965	FTO/MEF2A/RPRD1B/APAF1/HIF1A/MEF2C/FOXP2	7
BP	GO:0051128	regulation of cellular component organization	0.424988	0.978965	IGFBP5/RAP1B/APAF1/RERG	4
BP	GO:0007169	transmembrane receptor protein tyrosine kinase signaling pathway	0.427068	0.978965	IGFBP5/PRLR	2
BP	GO:0043603	cellular amide metabolic process	0.427068	0.978965	IGFBP5/RIDA	2
BP	GO:0048729	tissue morphogenesis	0.427068	0.978965	IGFBP5/APAF1	2
BP	GO:1901565	organonitrogen compound catabolic process	0.427068	0.978965	RIDA/PSMB1	2
BP	GO:0010646	regulation of cell communication	0.430638	0.978965	IGFBP5/PDIA3/RAP1B/APAF1/RHEB	5
BP	GO:0023051	regulation of signaling	0.430638	0.978965	IGFBP5/PDIA3/RAP1B/APAF1/RHEB	5
BP	GO:0032940	secretion by cell	0.440742	0.978965	TNFSF13B/RAP1B/TLR6	3
BP	GO:0044248	cellular catabolic process	0.440742	0.978965	APAF1/EPHX1/PSMB1	3
BP	GO:0045935	positive regulation of nucleobase-containing compound metabolic process	0.440742	0.978965	MEF2A/RPRD1B/MEF2C	3
BP	GO:0046903	secretion	0.440742	0.978965	TNFSF13B/RAP1B/TLR6	3
BP	GO:0080090	regulation of primary metabolic process	0.453744	0.978965	IGFBP5/PRLR/RIDA/MEF2A/RPRD1B/RAP1B/APAF1/MEF2C	8
BP	GO:0010243	response to organonitrogen compound	0.459423	0.978965	IGFBP5/RAP1B	2
BP	GO:0097190	apoptotic signaling pathway	0.459423	0.978965	PDIA3/APAF1	2
BP	GO:0035556	intracellular signal transduction	0.468775	0.978965	IGFBP5/RAP1B/APAF1/RHEB	4
BP	GO:0044271	cellular nitrogen compound biosynthetic process	0.46996	0.978965	IGFBP5/CMPK1/RIDA/MEF2A/RPRD1B/HIF1A/MEF2C/FOXP2	8
BP	GO:1901360	organic cyclic compound metabolic process	0.484982	0.978965	FTO/CMPK1/MEF2A/RPRD1B/APAF1/HIF1A/MEF2C/FOXP2/ABCG2	9
BP	GO:0006139	nucleobase-containing compound metabolic process	0.48614	0.978965	FTO/CMPK1/MEF2A/RPRD1B/APAF1/HIF1A/MEF2C/FOXP2	8
BP	GO:0009893	positive regulation of metabolic process	0.488347	0.978965	PRLR/MEF2A/RPRD1B/RAP1B/APAF1/MEF2C	6
BP	GO:0010557	positive regulation of macromolecule biosynthetic process	0.491036	0.978965	MEF2A/RPRD1B/MEF2C	3
BP	GO:0031323	regulation of cellular metabolic process	0.50226	0.978965	IGFBP5/PRLR/RIDA/MEF2A/RPRD1B/RAP1B/APAF1/MEF2C	8
BP	GO:0006357	regulation of transcription by RNA polymerase II	0.515468	0.978965	MEF2A/RPRD1B/MEF2C	3
BP	GO:0006366	transcription by RNA polymerase II	0.515468	0.978965	MEF2A/RPRD1B/MEF2C	3
BP	GO:0031328	positive regulation of cellular biosynthetic process	0.515468	0.978965	MEF2A/RPRD1B/MEF2C	3
BP	GO:1902531	regulation of intracellular signal transduction	0.515468	0.978965	IGFBP5/RAP1B/RHEB	3
BP	GO:0007167	enzyme linked receptor protein signaling pathway	0.5211	0.978965	IGFBP5/PRLR	2
BP	GO:0009306	protein secretion	0.5211	0.978965	TNFSF13B/TLR6	2
BP	GO:0043065	positive regulation of apoptotic process	0.5211	0.978965	PDIA3/APAF1	2
BP	GO:0043068	positive regulation of programmed cell death	0.5211	0.978965	PDIA3/APAF1	2
BP	GO:0050778	positive regulation of immune response	0.5211	0.978965	TNFSF13B/TLR6	2
BP	GO:1901698	response to nitrogen compound	0.5211	0.978965	IGFBP5/RAP1B	2
BP	GO:1903530	regulation of secretion by cell	0.5211	0.978965	RAP1B/TLR6	2
BP	GO:0060255	regulation of macromolecule metabolic process	0.534223	0.978965	IGFBP5/PRLR/RIDA/MEF2A/RPRD1B/RAP1B/APAF1/MEF2C	8
BP	GO:0032270	positive regulation of cellular protein metabolic process	0.539344	0.978965	PRLR/RAP1B/APAF1	3
BP	GO:0051247	positive regulation of protein metabolic process	0.539344	0.978965	PRLR/RAP1B/APAF1	3
BP	GO:0002790	peptide secretion	0.550272	0.978965	TNFSF13B/TLR6	2
BP	GO:0003008	system process	0.550272	0.978965	IGFBP5/FTO	2
BP	GO:0010942	positive regulation of cell death	0.550272	0.978965	PDIA3/APAF1	2
BP	GO:0043085	positive regulation of catalytic activity	0.550272	0.978965	PRLR/APAF1	2
BP	GO:0051046	regulation of secretion	0.550272	0.978965	RAP1B/TLR6	2
BP	GO:0051172	negative regulation of nitrogen compound metabolic process	0.550272	0.978965	IGFBP5/RIDA	2
BP	GO:1901701	cellular response to oxygen-containing compound	0.550272	0.978965	IGFBP5/RAP1B	2
BP	GO:0043412	macromolecule modification	0.553092	0.978965	FTO/PRLR/RPRD1B/RAP1B	4
BP	GO:0016070	RNA metabolic process	0.558779	0.978965	FTO/MEF2A/RPRD1B/HIF1A/MEF2C/FOXP2	6
BP	GO:0009719	response to endogenous stimulus	0.562614	0.978965	IGFBP5/RAP1B/RERG	3
BP	GO:0009891	positive regulation of biosynthetic process	0.562614	0.978965	MEF2A/RPRD1B/MEF2C	3
BP	GO:0065008	regulation of biological quality	0.564951	0.978965	IGFBP5/TNFSF13B/FTO/PDIA3/RAP1B	5
BP	GO:0010605	negative regulation of macromolecule metabolic process	0.578266	0.978965	IGFBP5/RIDA	2
BP	GO:0010648	negative regulation of cell communication	0.578266	0.978965	IGFBP5/RAP1B	2
BP	GO:0023057	negative regulation of signaling	0.578266	0.978965	IGFBP5/RAP1B	2
BP	GO:0033554	cellular response to stress	0.578266	0.978965	FTO/APAF1	2
BP	GO:2000112	regulation of cellular macromolecule biosynthetic process	0.583122	0.978965	IGFBP5/RIDA/MEF2A/RPRD1B/MEF2C	5
BP	GO:1901566	organonitrogen compound biosynthetic process	0.585237	0.978965	IGFBP5/CMPK1/RIDA	3
BP	GO:0034645	cellular macromolecule biosynthetic process	0.586252	0.978965	IGFBP5/RIDA/MEF2A/RPRD1B/HIF1A/MEF2C/FOXP2	7
BP	GO:0010556	regulation of macromolecule biosynthetic process	0.600948	0.978965	IGFBP5/RIDA/MEF2A/RPRD1B/MEF2C	5
BP	GO:0009059	macromolecule biosynthetic process	0.602068	0.978965	IGFBP5/RIDA/MEF2A/RPRD1B/HIF1A/MEF2C/FOXP2	7
BP	GO:0001934	positive regulation of protein phosphorylation	0.605055	0.978965	PRLR/RAP1B	2
BP	GO:0006508	proteolysis	0.605055	0.978965	APAF1/PSMB1	2
BP	GO:0008285	negative regulation of cell proliferation	0.605055	0.978965	IGFBP5/RERG	2
BP	GO:0009725	response to hormone	0.605055	0.978965	IGFBP5/RERG	2
BP	GO:0031324	negative regulation of cellular metabolic process	0.605055	0.978965	IGFBP5/RIDA	2
BP	GO:0035295	tube development	0.605055	0.978965	IGFBP5/APAF1	2
BP	GO:0042327	positive regulation of phosphorylation	0.605055	0.978965	PRLR/RAP1B	2
BP	GO:0050776	regulation of immune response	0.605055	0.978965	TNFSF13B/TLR6	2
BP	GO:0044281	small molecule metabolic process	0.612157	0.978965	IGFBP5/CMPK1/MAN2A1/ABCG2	4
BP	GO:0001503	ossification	0.612552	0.978965	IGFBP5	1
BP	GO:0002250	adaptive immune response	0.612552	0.978965	TNFSF13B	1
BP	GO:0002696	positive regulation of leukocyte activation	0.612552	0.978965	TNFSF13B	1
BP	GO:0032944	regulation of mononuclear cell proliferation	0.612552	0.978965	TNFSF13B	1
BP	GO:0042098	T cell proliferation	0.612552	0.978965	TNFSF13B	1
BP	GO:0046907	intracellular transport	0.612552	0.978965	RAP1B	1
BP	GO:0050670	regulation of lymphocyte proliferation	0.612552	0.978965	TNFSF13B	1
BP	GO:0050673	epithelial cell proliferation	0.612552	0.978965	IGFBP5	1
BP	GO:0050867	positive regulation of cell activation	0.612552	0.978965	TNFSF13B	1
BP	GO:0051251	positive regulation of lymphocyte activation	0.612552	0.978965	TNFSF13B	1
BP	GO:0070371	ERK1 and ERK2 cascade	0.612552	0.978965	RAP1B	1
BP	GO:0070663	regulation of leukocyte proliferation	0.612552	0.978965	TNFSF13B	1
BP	GO:0010628	positive regulation of gene expression	0.628413	0.978965	MEF2A/RPRD1B/MEF2C	3
BP	GO:0022607	cellular component assembly	0.630622	0.978965	PRLR/RAP1B	2
BP	GO:0048646	anatomical structure formation involved in morphogenesis	0.630622	0.978965	TNFSF13B/APAF1	2
BP	GO:0071495	cellular response to endogenous stimulus	0.630622	0.978965	IGFBP5/RAP1B	2
BP	GO:0032879	regulation of localization	0.630881	0.978965	IGFBP5/FTO/RAP1B/TLR6	4
BP	GO:0031326	regulation of cellular biosynthetic process	0.63547	0.978965	IGFBP5/RIDA/MEF2A/RPRD1B/MEF2C	5
BP	GO:0002218	activation of innate immune response	0.648256	0.978965	TLR6	1
BP	GO:0002757	immune response-activating signal transduction	0.648256	0.978965	TLR6	1
BP	GO:0007159	leukocyte cell-cell adhesion	0.648256	0.978965	TNFSF13B	1
BP	GO:0009165	nucleotide biosynthetic process	0.648256	0.978965	CMPK1	1
BP	GO:0030162	regulation of proteolysis	0.648256	0.978965	APAF1	1
BP	GO:0030163	protein catabolic process	0.648256	0.978965	PSMB1	1
BP	GO:0030855	epithelial cell differentiation	0.648256	0.978965	RAP1B	1
BP	GO:0032943	mononuclear cell proliferation	0.648256	0.978965	TNFSF13B	1
BP	GO:0033674	positive regulation of kinase activity	0.648256	0.978965	PRLR	1
BP	GO:0043434	response to peptide hormone	0.648256	0.978965	IGFBP5	1
BP	GO:0045860	positive regulation of protein kinase activity	0.648256	0.978965	PRLR	1
BP	GO:0046651	lymphocyte proliferation	0.648256	0.978965	TNFSF13B	1
BP	GO:0048598	embryonic morphogenesis	0.648256	0.978965	APAF1	1
BP	GO:0050707	regulation of cytokine secretion	0.648256	0.978965	TLR6	1
BP	GO:0050863	regulation of T cell activation	0.648256	0.978965	TNFSF13B	1
BP	GO:0051336	regulation of hydrolase activity	0.648256	0.978965	APAF1	1
BP	GO:0060562	epithelial tube morphogenesis	0.648256	0.978965	APAF1	1
BP	GO:0062012	regulation of small molecule metabolic process	0.648256	0.978965	IGFBP5	1
BP	GO:0070661	leukocyte proliferation	0.648256	0.978965	TNFSF13B	1
BP	GO:0097191	extrinsic apoptotic signaling pathway	0.648256	0.978965	PDIA3	1
BP	GO:1901293	nucleoside phosphate biosynthetic process	0.648256	0.978965	CMPK1	1
BP	GO:1901652	response to peptide	0.648256	0.978965	IGFBP5	1
BP	GO:1903037	regulation of leukocyte cell-cell adhesion	0.648256	0.978965	TNFSF13B	1
BP	GO:0009892	negative regulation of metabolic process	0.654965	0.978965	IGFBP5/RIDA	2
BP	GO:0010562	positive regulation of phosphorus metabolic process	0.654965	0.978965	PRLR/RAP1B	2
BP	GO:0031401	positive regulation of protein modification process	0.654965	0.978965	PRLR/RAP1B	2
BP	GO:0045937	positive regulation of phosphate metabolic process	0.654965	0.978965	PRLR/RAP1B	2
BP	GO:0019222	regulation of metabolic process	0.655281	0.978965	IGFBP5/PRLR/RIDA/MEF2A/RPRD1B/RAP1B/APAF1/MEF2C	8
BP	GO:0018130	heterocycle biosynthetic process	0.656825	0.978965	CMPK1/MEF2A/RPRD1B/HIF1A/MEF2C/FOXP2	6
BP	GO:0034654	nucleobase-containing compound biosynthetic process	0.656825	0.978965	CMPK1/MEF2A/RPRD1B/HIF1A/MEF2C/FOXP2	6
BP	GO:0009889	regulation of biosynthetic process	0.668357	0.978965	IGFBP5/RIDA/MEF2A/RPRD1B/MEF2C	5
BP	GO:0033036	macromolecule localization	0.668676	0.978965	TNFSF13B/FTO/TLR6	3
BP	GO:0019438	aromatic compound biosynthetic process	0.67201	0.978965	CMPK1/MEF2A/RPRD1B/HIF1A/MEF2C/FOXP2	6
BP	GO:0010467	gene expression	0.677044	0.978965	IGFBP5/RIDA/MEF2A/RPRD1B/HIF1A/MEF2C/FOXP2	7
BP	GO:0044085	cellular component biogenesis	0.67809	0.978965	PRLR/RAP1B	2
BP	GO:0002694	regulation of leukocyte activation	0.68078	0.978965	TNFSF13B	1
BP	GO:0016192	vesicle-mediated transport	0.68078	0.978965	RAP1B	1
BP	GO:0022402	cell cycle process	0.68078	0.978965	RPRD1B	1
BP	GO:0022407	regulation of cell-cell adhesion	0.68078	0.978965	TNFSF13B	1
BP	GO:0030155	regulation of cell adhesion	0.68078	0.978965	TNFSF13B	1
BP	GO:0031329	regulation of cellular catabolic process	0.68078	0.978965	APAF1	1
BP	GO:0045089	positive regulation of innate immune response	0.68078	0.978965	TLR6	1
BP	GO:0048871	multicellular organismal homeostasis	0.68078	0.978965	FTO	1
BP	GO:0050663	cytokine secretion	0.68078	0.978965	TLR6	1
BP	GO:0051249	regulation of lymphocyte activation	0.68078	0.978965	TNFSF13B	1
BP	GO:0051347	positive regulation of transferase activity	0.68078	0.978965	PRLR	1
BP	GO:0006793	phosphorus metabolic process	0.683865	0.978965	PRLR/CMPK1/RPRD1B/RAP1B	4
BP	GO:0006796	phosphate-containing compound metabolic process	0.683865	0.978965	PRLR/CMPK1/RPRD1B/RAP1B	4
BP	GO:0042981	regulation of apoptotic process	0.687679	0.978965	CFLAR/PDIA3/APAF1	3
BP	GO:0043067	regulation of programmed cell death	0.687679	0.978965	CFLAR/PDIA3/APAF1	3
BP	GO:0015031	protein transport	0.700012	0.978965	TNFSF13B/TLR6	2
BP	GO:0050790	regulation of catalytic activity	0.700012	0.978965	PRLR/APAF1	2
BP	GO:0010941	regulation of cell death	0.705921	0.978965	CFLAR/PDIA3/APAF1	3
BP	GO:0002253	activation of immune response	0.710398	0.978965	TLR6	1
BP	GO:0002764	immune response-regulating signaling pathway	0.710398	0.978965	TLR6	1
BP	GO:0009894	regulation of catabolic process	0.710398	0.978965	APAF1	1
BP	GO:0045088	regulation of innate immune response	0.710398	0.978965	TLR6	1
BP	GO:0045859	regulation of protein kinase activity	0.710398	0.978965	PRLR	1
BP	GO:0050865	regulation of cell activation	0.710398	0.978965	TNFSF13B	1
BP	GO:0090407	organophosphate biosynthetic process	0.710398	0.978965	CMPK1	1
BP	GO:0006351	transcription, DNA-templated	0.714362	0.978965	MEF2A/RPRD1B/HIF1A/MEF2C/FOXP2	5
BP	GO:0010468	regulation of gene expression	0.714362	0.978965	IGFBP5/RIDA/MEF2A/RPRD1B/MEF2C	5
BP	GO:0016043	cellular component organization	0.714362	0.978965	IGFBP5/PRLR/RAP1B/APAF1/RERG	5
BP	GO:0032774	RNA biosynthetic process	0.714362	0.978965	MEF2A/RPRD1B/HIF1A/MEF2C/FOXP2	5
BP	GO:0097659	nucleic acid-templated transcription	0.714362	0.978965	MEF2A/RPRD1B/HIF1A/MEF2C/FOXP2	5
BP	GO:0019219	regulation of nucleobase-containing compound metabolic process	0.716397	0.978965	MEF2A/RPRD1B/APAF1/MEF2C	4
BP	GO:0001932	regulation of protein phosphorylation	0.720754	0.978965	PRLR/RAP1B	2
BP	GO:0015833	peptide transport	0.720754	0.978965	TNFSF13B/TLR6	2
BP	GO:0044093	positive regulation of molecular function	0.720754	0.978965	PRLR/APAF1	2
BP	GO:0045595	regulation of cell differentiation	0.720754	0.978965	IGFBP5/FTO	2
BP	GO:1901700	response to oxygen-containing compound	0.720754	0.978965	IGFBP5/RAP1B	2
BP	GO:0050896	response to stimulus	0.726272	0.978965	ITGAL/ITGAV/IGFBP5/TNFSF13B/FTO/PRLR/PDIA3/ITGB1/RAP1B/APAF1/RERG/RHEB/TLR6	13
BP	GO:0071840	cellular component organization or biogenesis	0.72877	0.978965	IGFBP5/PRLR/RAP1B/APAF1/RERG	5
BP	GO:0044249	cellular biosynthetic process	0.735175	0.978965	IGFBP5/CMPK1/RIDA/MEF2A/RPRD1B/HIF1A/MEF2C/FOXP2	8
BP	GO:0030335	positive regulation of cell migration	0.737361	0.978965	IGFBP5	1
BP	GO:0042110	T cell activation	0.737361	0.978965	TNFSF13B	1
BP	GO:0043549	regulation of kinase activity	0.737361	0.978965	PRLR	1
BP	GO:0044703	multi-organism reproductive process	0.737361	0.978965	IGFBP5	1
BP	GO:0045596	negative regulation of cell differentiation	0.737361	0.978965	IGFBP5	1
BP	GO:0048589	developmental growth	0.737361	0.978965	FTO	1
BP	GO:0051272	positive regulation of cellular component movement	0.737361	0.978965	IGFBP5	1
BP	GO:0051726	regulation of cell cycle	0.737361	0.978965	RPRD1B	1
BP	GO:0098609	cell-cell adhesion	0.737361	0.978965	TNFSF13B	1
BP	GO:2000147	positive regulation of cell motility	0.737361	0.978965	IGFBP5	1
BP	GO:0042886	amide transport	0.740342	0.978965	TNFSF13B/TLR6	2
BP	GO:0045184	establishment of protein localization	0.740342	0.978965	TNFSF13B/TLR6	2
BP	GO:0071705	nitrogen compound transport	0.740342	0.978965	TNFSF13B/TLR6	2
BP	GO:1901362	organic cyclic compound biosynthetic process	0.74215	0.978965	CMPK1/MEF2A/RPRD1B/HIF1A/MEF2C/FOXP2	6
BP	GO:0006464	cellular protein modification process	0.75609	0.978965	PRLR/RPRD1B/RAP1B	3
BP	GO:0036211	protein modification process	0.75609	0.978965	PRLR/RPRD1B/RAP1B	3
BP	GO:0002684	positive regulation of immune system process	0.758809	0.978965	TNFSF13B/TLR6	2
BP	GO:0042325	regulation of phosphorylation	0.758809	0.978965	PRLR/RAP1B	2
BP	GO:1901576	organic substance biosynthetic process	0.75923	0.978965	IGFBP5/CMPK1/RIDA/MEF2A/RPRD1B/HIF1A/MEF2C/FOXP2	8
BP	GO:0002791	regulation of peptide secretion	0.761898	0.978965	TLR6	1
BP	GO:0007049	cell cycle	0.761898	0.978965	RPRD1B	1
BP	GO:0009790	embryo development	0.761898	0.978965	APAF1	1
BP	GO:0019725	cellular homeostasis	0.761898	0.978965	PDIA3	1
BP	GO:0031349	positive regulation of defense response	0.761898	0.978965	TLR6	1
BP	GO:0040017	positive regulation of locomotion	0.761898	0.978965	IGFBP5	1
BP	GO:0043410	positive regulation of MAPK cascade	0.761898	0.978965	RAP1B	1
BP	GO:0048878	chemical homeostasis	0.761898	0.978965	IGFBP5	1
BP	GO:0050708	regulation of protein secretion	0.761898	0.978965	TLR6	1
BP	GO:0051338	regulation of transferase activity	0.761898	0.978965	PRLR	1
BP	GO:0055114	oxidation-reduction process	0.761898	0.978965	FTO	1
BP	GO:0065003	protein-containing complex assembly	0.761898	0.978965	PRLR	1
BP	GO:0006915	apoptotic process	0.771315	0.978965	CFLAR/PDIA3/APAF1	3
BP	GO:0012501	programmed cell death	0.771315	0.978965	CFLAR/PDIA3/APAF1	3
BP	GO:0006468	protein phosphorylation	0.77619	0.978965	PRLR/RAP1B	2
BP	GO:0031399	regulation of protein modification process	0.77619	0.978965	PRLR/RAP1B	2
BP	GO:0043408	regulation of MAPK cascade	0.78422	0.978965	RAP1B	1
BP	GO:0043933	protein-containing complex subunit organization	0.78422	0.978965	PRLR	1
BP	GO:0044255	cellular lipid metabolic process	0.78422	0.978965	B4GALNT2	1
BP	GO:0046649	lymphocyte activation	0.78422	0.978965	TNFSF13B	1
BP	GO:0051223	regulation of protein transport	0.78422	0.978965	TLR6	1
BP	GO:0061061	muscle structure development	0.78422	0.978965	IGFBP5	1
BP	GO:0070201	regulation of establishment of protein localization	0.78422	0.978965	TLR6	1
BP	GO:0072521	purine-containing compound metabolic process	0.78422	0.978965	ABCG2	1
BP	GO:0090087	regulation of peptide transport	0.78422	0.978965	TLR6	1
BP	GO:0008219	cell death	0.785808	0.978965	CFLAR/PDIA3/APAF1	3
BP	GO:0019220	regulation of phosphate metabolic process	0.792525	0.978965	PRLR/RAP1B	2
BP	GO:0051174	regulation of phosphorus metabolic process	0.792525	0.978965	PRLR/RAP1B	2
BP	GO:0009058	biosynthetic process	0.803189	0.978965	IGFBP5/CMPK1/RIDA/MEF2A/RPRD1B/HIF1A/MEF2C/FOXP2	8
BP	GO:0000165	MAPK cascade	0.80452	0.978965	RAP1B	1
BP	GO:0006753	nucleoside phosphate metabolic process	0.80452	0.978965	CMPK1	1
BP	GO:0007267	cell-cell signaling	0.80452	0.978965	RAP1B	1
BP	GO:0009117	nucleotide metabolic process	0.80452	0.978965	CMPK1	1
BP	GO:0023014	signal transduction by protein phosphorylation	0.80452	0.978965	RAP1B	1
BP	GO:0030334	regulation of cell migration	0.80452	0.978965	IGFBP5	1
BP	GO:0032880	regulation of protein localization	0.80452	0.978965	TLR6	1
BP	GO:0040012	regulation of locomotion	0.80452	0.978965	IGFBP5	1
BP	GO:0051093	negative regulation of developmental process	0.80452	0.978965	IGFBP5	1
BP	GO:0051649	establishment of localization in cell	0.80452	0.978965	RAP1B	1
BP	GO:0055086	nucleobase-containing small molecule metabolic process	0.80452	0.978965	CMPK1	1
BP	GO:2000145	regulation of cell motility	0.80452	0.978965	IGFBP5	1
BP	GO:0051049	regulation of transport	0.807852	0.978965	RAP1B/TLR6	2
BP	GO:0048523	negative regulation of cellular process	0.812172	0.978965	IGFBP5/RIDA/RAP1B/RERG	4
BP	GO:0008104	protein localization	0.822214	0.978965	TNFSF13B/TLR6	2
BP	GO:0009968	negative regulation of signal transduction	0.822975	0.978965	IGFBP5	1
BP	GO:0031347	regulation of defense response	0.822975	0.978965	TLR6	1
BP	GO:0010033	response to organic substance	0.823604	0.978965	IGFBP5/RAP1B/RERG/TLR6	4
BP	GO:0009653	anatomical structure morphogenesis	0.825055	0.978965	IGFBP5/TNFSF13B/APAF1	3
BP	GO:0006082	organic acid metabolic process	0.839746	0.978965	ABCG2	1
BP	GO:0007399	nervous system development	0.839746	0.978965	APAF1	1
BP	GO:0019637	organophosphate metabolic process	0.839746	0.978965	CMPK1	1
BP	GO:0035239	tube morphogenesis	0.839746	0.978965	APAF1	1
BP	GO:0045321	leukocyte activation	0.839746	0.978965	TNFSF13B	1
BP	GO:0051270	regulation of cellular component movement	0.839746	0.978965	IGFBP5	1
BP	GO:0048519	negative regulation of biological process	0.844867	0.978965	IGFBP5/RIDA/RAP1B/RERG	4
BP	GO:0050793	regulation of developmental process	0.847876	0.978965	IGFBP5/TNFSF13B/FTO	3
BP	GO:0000003	reproduction	0.854981	0.978965	IGFBP5	1
BP	GO:0009887	animal organ morphogenesis	0.854981	0.978965	IGFBP5	1
BP	GO:0022414	reproductive process	0.854981	0.978965	IGFBP5	1
BP	GO:0006355	regulation of transcription, DNA-templated	0.858345	0.978965	MEF2A/RPRD1B/MEF2C	3
BP	GO:0051252	regulation of RNA metabolic process	0.858345	0.978965	MEF2A/RPRD1B/MEF2C	3
BP	GO:1903506	regulation of nucleic acid-templated transcription	0.858345	0.978965	MEF2A/RPRD1B/MEF2C	3
BP	GO:2001141	regulation of RNA biosynthetic process	0.858345	0.978965	MEF2A/RPRD1B/MEF2C	3
BP	GO:0065009	regulation of molecular function	0.859937	0.978965	PRLR/APAF1	2
BP	GO:0071702	organic substance transport	0.859937	0.978965	TNFSF13B/TLR6	2
BP	GO:0051179	localization	0.864798	0.978965	IGFBP5/TNFSF13B/FTO/RAP1B/TLR6	5
BP	GO:0051241	negative regulation of multicellular organismal process	0.868817	0.978965	IGFBP5	1
BP	GO:0002682	regulation of immune system process	0.870867	0.978965	TNFSF13B/TLR6	2
BP	GO:0016310	phosphorylation	0.881044	0.978965	PRLR/RAP1B	2
BP	GO:0001775	cell activation	0.881377	0.978965	TNFSF13B	1
BP	GO:0001817	regulation of cytokine production	0.881377	0.978965	TLR6	1
BP	GO:0048585	negative regulation of response to stimulus	0.881377	0.978965	IGFBP5	1
BP	GO:0030154	cell differentiation	0.886253	0.978965	IGFBP5/FTO/RAP1B	3
BP	GO:0048856	anatomical structure development	0.888776	0.978965	IGFBP5/TNFSF13B/FTO/RAP1B/APAF1	5
BP	GO:0045087	innate immune response	0.892775	0.978965	TLR6	1
BP	GO:0051641	cellular localization	0.892775	0.978965	RAP1B	1
BP	GO:0048513	animal organ development	0.894466	0.978965	IGFBP5/FTO/APAF1	3
BP	GO:0032502	developmental process	0.895976	0.978965	IGFBP5/TNFSF13B/FTO/RAP1B/APAF1	5
BP	GO:0048468	cell development	0.903114	0.978965	RAP1B	1
BP	GO:0001816	cytokine production	0.91249	0.978965	TLR6	1
BP	GO:0016477	cell migration	0.91249	0.978965	IGFBP5	1
BP	GO:0022603	regulation of anatomical structure morphogenesis	0.91249	0.978965	TNFSF13B	1
BP	GO:0048870	cell motility	0.91249	0.978965	IGFBP5	1
BP	GO:0051674	localization of cell	0.91249	0.978965	IGFBP5	1
BP	GO:0080134	regulation of response to stress	0.91249	0.978965	TLR6	1
BP	GO:0042221	response to chemical	0.916879	0.978965	IGFBP5/RAP1B/RERG/TLR6	4
BP	GO:0006954	inflammatory response	0.92099	0.978965	TLR6	1
BP	GO:0009617	response to bacterium	0.92099	0.978965	TLR6	1
BP	GO:0071310	cellular response to organic substance	0.922048	0.978965	IGFBP5/RAP1B	2
BP	GO:0048869	cellular developmental process	0.922486	0.978965	IGFBP5/FTO/RAP1B	3
BP	GO:0006928	movement of cell or subcellular component	0.928691	0.979664	IGFBP5	1
BP	GO:0040011	locomotion	0.928691	0.979664	IGFBP5	1
BP	GO:0006810	transport	0.933911	0.979664	TNFSF13B/RAP1B/TLR6	3
BP	GO:0051234	establishment of localization	0.933911	0.979664	TNFSF13B/RAP1B/TLR6	3
BP	GO:0006629	lipid metabolic process	0.941983	0.985293	B4GALNT2	1
BP	GO:0051094	positive regulation of developmental process	0.9477	0.988432	TNFSF13B	1
BP	GO:0070887	cellular response to chemical stimulus	0.954239	0.990832	IGFBP5/RAP1B	2
BP	GO:0051704	multi-organism process	0.958235	0.990832	IGFBP5/TLR6	2
BP	GO:0051239	regulation of multicellular organismal process	0.963161	0.990832	IGFBP5/FTO/TLR6	3
BP	GO:0006955	immune response	0.965285	0.990832	TNFSF13B/TLR6	2
BP	GO:0043207	response to external biotic stimulus	0.969055	0.990832	TLR6	1
BP	GO:0051707	response to other organism	0.969055	0.990832	TLR6	1
BP	GO:0048731	system development	0.969055	0.990832	IGFBP5/FTO/APAF1	3
BP	GO:0009607	response to biotic stimulus	0.977525	0.994774	TLR6	1
BP	GO:0007275	multicellular organism development	0.978376	0.994774	IGFBP5/FTO/APAF1	3
BP	GO:0006950	response to stress	0.986432	0.999342	FTO/APAF1/TLR6	3
BP	GO:0002376	immune system process	0.994203	0.999342	TNFSF13B/TLR6	2
BP	GO:0032501	multicellular organismal process	0.994395	0.999342	IGFBP5/FTO/APAF1/TLR6	4
BP	GO:0006952	defense response	0.996597	0.999342	TLR6	1
BP	GO:0009605	response to external stimulus	0.996597	0.999342	TLR6	1
BP	GO:0008150	biological_process	1	1	ITGAL/ITGAV/IGFBP5/CFLAR/TNFSF13B/FTO/PRLR/CMPK1/RIDA/PDIA3/MEF2A/B4GALNT2/ITGB1/RPRD1B/RAP1B/APAF1/RERG/HIF1A/MAN2A1/MEF2C/EPHX1/RHEB/FOXP2/PSMB1/MANBA/ABCG2/TLR6	27
CC	GO:0005634	nucleus	0.000710491	0.032907	RNASEH2B/ETS1/FTO/CMPK1/RIDA/MEF2A/CREM/RPRD1B/APAF1/RERG/HIF1A/MEF2C/FOXP2/PSMB1/ABCG2	15
CC	GO:0043231	intracellular membrane-bounded organelle	0.0017187	0.0347438	RNASEH2B/ETS1/FTO/CMPK1/RIDA/PDIA3/MEF2A/B4GALNT2/CREM/RPRD1B/APAF1/RERG/HIF1A/MEF2C/EPHX1/FOXP2/PSMB1/MANBA/ABCG2	19
CC	GO:0044464	cell part	0.00250944	0.0347438	ITGAL/ITGAV/TNFSF13B/RNASEH2B/ETS1/FTO/PRLR/CMPK1/RIDA/PDIA3/MEF2A/B4GALNT2/CREM/ITGB1/RPRD1B/RAP1B/APAF1/RERG/MAPK1/HIF1A/MEF2C/EPHX1/FOXP2/PSMB1/MANBA/ABCG2	26
CC	GO:0005623	cell	0.0030006	0.0347438	ITGAL/ITGAV/TNFSF13B/RNASEH2B/ETS1/FTO/PRLR/CMPK1/RIDA/PDIA3/MEF2A/B4GALNT2/CREM/ITGB1/RPRD1B/RAP1B/APAF1/RERG/MAPK1/HIF1A/MEF2C/EPHX1/FOXP2/PSMB1/MANBA/ABCG2	26
CC	GO:0043227	membrane-bounded organelle	0.00380866	0.0352802	RNASEH2B/ETS1/FTO/CMPK1/RIDA/PDIA3/MEF2A/B4GALNT2/CREM/RPRD1B/APAF1/RERG/HIF1A/MEF2C/EPHX1/FOXP2/PSMB1/MANBA/ABCG2	19
CC	GO:0043229	intracellular organelle	0.0194383	0.138347	RNASEH2B/ETS1/FTO/CMPK1/RIDA/PDIA3/MEF2A/B4GALNT2/CREM/RPRD1B/RAP1B/APAF1/RERG/HIF1A/MEF2C/EPHX1/FOXP2/PSMB1/MANBA/ABCG2	20
CC	GO:0043226	organelle	0.0209093	0.138347	RNASEH2B/ETS1/FTO/CMPK1/RIDA/PDIA3/MEF2A/B4GALNT2/CREM/RPRD1B/RAP1B/APAF1/RERG/HIF1A/MEF2C/EPHX1/FOXP2/PSMB1/MANBA/ABCG2	20
CC	GO:0005622	intracellular	0.0309424	0.17914	TNFSF13B/RNASEH2B/ETS1/FTO/CMPK1/RIDA/PDIA3/MEF2A/B4GALNT2/CREM/RPRD1B/RAP1B/APAF1/RERG/MAPK1/HIF1A/MEF2C/EPHX1/FOXP2/PSMB1/MANBA/ABCG2	22
CC	GO:0098797	plasma membrane protein complex	0.0363134	0.186876	ITGAL/ITGAV/ITGB1	3
CC	GO:0044424	intracellular part	0.0411817	0.190736	TNFSF13B/RNASEH2B/ETS1/FTO/CMPK1/RIDA/PDIA3/MEF2A/B4GALNT2/CREM/RPRD1B/RAP1B/APAF1/RERG/HIF1A/MEF2C/EPHX1/FOXP2/PSMB1/MANBA/ABCG2	21
CC	GO:0044459	plasma membrane part	0.201718	0.813981	ITGAL/ITGAV/ITGB1	3
CC	GO:1902494	catalytic complex	0.242057	0.813981	RPRD1B/PSMB1	2
CC	GO:0098796	membrane protein complex	0.290273	0.813981	ITGAL/ITGAV/ITGB1	3
CC	GO:0009986	cell surface	0.303354	0.813981	PRLR/PDIA3	2
CC	GO:0005737	cytoplasm	0.324407	0.813981	TNFSF13B/CMPK1/RIDA/PDIA3/B4GALNT2/RPRD1B/RAP1B/APAF1/RERG/EPHX1/PSMB1/MANBA	12
CC	GO:0005829	cytosol	0.33024	0.813981	RPRD1B/RAP1B/APAF1/RERG	4
CC	GO:0032991	protein-containing complex	0.359296	0.813981	ITGAL/ITGAV/IGFBP5/ITGB1/RPRD1B/APAF1/PSMB1	7
CC	GO:0031984	organelle subcompartment	0.364036	0.813981	B4GALNT2/EPHX1	2
CC	GO:0044444	cytoplasmic part	0.367048	0.813981	TNFSF13B/RIDA/PDIA3/B4GALNT2/RPRD1B/RAP1B/APAF1/RERG/EPHX1/MANBA	10
CC	GO:0031974	membrane-enclosed lumen	0.427383	0.813981	FTO/RIDA/RPRD1B	3
CC	GO:0043233	organelle lumen	0.427383	0.813981	FTO/RIDA/RPRD1B	3
CC	GO:0070013	intracellular organelle lumen	0.427383	0.813981	FTO/RIDA/RPRD1B	3
CC	GO:0005654	nucleoplasm	0.451395	0.813981	FTO/RPRD1B	2
CC	GO:0005783	endoplasmic reticulum	0.451395	0.813981	PDIA3/EPHX1	2
CC	GO:0005886	plasma membrane	0.465112	0.813981	ITGAL/ITGAV/ITGB1/ABCG2	4
CC	GO:0016020	membrane	0.487183	0.813981	ITGAL/ITGAV/TNFSF13B/PRLR/B4GALNT2/ITGB1/RAP1B/RERG/MAN2A1/EPHX1/RHEB/ABCG2/TLR6	13
CC	GO:0071944	cell periphery	0.502583	0.813981	ITGAL/ITGAV/ITGB1/ABCG2	4
CC	GO:0015630	microtubule cytoskeleton	0.564127	0.813981	RPRD1B	1
CC	GO:0098588	bounding membrane of organelle	0.564127	0.813981	B4GALNT2	1
CC	GO:0031981	nuclear lumen	0.648856	0.813981	FTO/RPRD1B	2
CC	GO:0005789	endoplasmic reticulum membrane	0.661787	0.813981	EPHX1	1
CC	GO:0005794	Golgi apparatus	0.661787	0.813981	B4GALNT2	1
CC	GO:0042175	nuclear outer membrane-endoplasmic reticulum membrane network	0.661787	0.813981	EPHX1	1
CC	GO:0044432	endoplasmic reticulum part	0.661787	0.813981	EPHX1	1
CC	GO:0098827	endoplasmic reticulum subcompartment	0.661787	0.813981	EPHX1	1
CC	GO:0016021	integral component of membrane	0.679058	0.813981	ITGAL/ITGAV/TNFSF13B/PRLR/B4GALNT2/ITGB1/MAN2A1/ABCG2/TLR6	9
CC	GO:0044425	membrane part	0.679485	0.813981	ITGAL/ITGAV/TNFSF13B/PRLR/B4GALNT2/ITGB1/MAN2A1/EPHX1/ABCG2/TLR6	10
CC	GO:0012505	endomembrane system	0.684275	0.813981	PDIA3/B4GALNT2/EPHX1	3
CC	GO:0044445	cytosolic part	0.689358	0.813981	APAF1	1
CC	GO:0031224	intrinsic component of membrane	0.712354	0.813981	ITGAL/ITGAV/TNFSF13B/PRLR/B4GALNT2/ITGB1/MAN2A1/ABCG2/TLR6	9
CC	GO:0044428	nuclear part	0.72546	0.813981	FTO/RPRD1B	2
CC	GO:0044429	mitochondrial part	0.738132	0.813981	RIDA	1
CC	GO:0005739	mitochondrion	0.814456	0.85737	RIDA	1
CC	GO:0031090	organelle membrane	0.869061	0.85737	B4GALNT2	1
CC	GO:0044422	organelle part	0.915116	0.85737	FTO/RIDA/B4GALNT2/RPRD1B/EPHX1	5
CC	GO:0044446	intracellular organelle part	0.915116	0.85737	FTO/RIDA/B4GALNT2/RPRD1B/EPHX1	5
CC	GO:0005615	extracellular space	0.941906	0.85737	IGFBP5/PDIA3	2
CC	GO:0044430	cytoskeletal part	0.950855	0.85737	RPRD1B	1
CC	GO:0043228	non-membrane-bounded organelle	0.957496	0.85737	RPRD1B/RAP1B	2
CC	GO:0043232	intracellular non-membrane-bounded organelle	0.957496	0.85737	RPRD1B/RAP1B	2
CC	GO:0044421	extracellular region part	0.960741	0.85737	IGFBP5/PDIA3	2
CC	GO:0005856	cytoskeleton	0.962593	0.85737	RPRD1B	1
CC	GO:0005576	extracellular region	0.999454	0.8577	IGFBP5/PDIA3	2
CC	GO:0005575	cellular_component	1	0.8577	ITGAL/ITGAV/IGFBP5/TNFSF13B/RNASEH2B/ETS1/FTO/PRLR/CMPK1/RIDA/PDIA3/MEF2A/B4GALNT2/CREM/ITGB1/RPRD1B/RAP1B/APAF1/RERG/MAPK1/HIF1A/MAN2A1/MEF2C/EPHX1/RHEB/FOXP2/PSMB1/MANBA/ABCG2/TLR6	30
MF	GO:0035639	purine ribonucleoside triphosphate binding	0.00216131	0.0314584	CMPK1/GSK3B/RAP1B/APAF1/RERG/RAB1A/MAPK1/RHEB/ABCG2	9
MF	GO:0016787	hydrolase activity	0.00297959	0.0314584	CFLAR/RIDA/RAP1B/RERG/RAB1A/MAN2A1/EPHX1/RHEB/PSMB1/MANBA/ABCG2	11
MF	GO:0017076	purine nucleotide binding	0.00311307	0.0314584	CMPK1/GSK3B/RAP1B/APAF1/RERG/RAB1A/MAPK1/RHEB/ABCG2	9
MF	GO:0032553	ribonucleotide binding	0.00311307	0.0314584	CMPK1/GSK3B/RAP1B/APAF1/RERG/RAB1A/MAPK1/RHEB/ABCG2	9
MF	GO:0032555	purine ribonucleotide binding	0.00311307	0.0314584	CMPK1/GSK3B/RAP1B/APAF1/RERG/RAB1A/MAPK1/RHEB/ABCG2	9
MF	GO:0000166	nucleotide binding	0.00437587	0.0315852	CMPK1/GSK3B/RAP1B/APAF1/RERG/RAB1A/MAPK1/RHEB/ABCG2	9
MF	GO:1901265	nucleoside phosphate binding	0.00437587	0.0315852	CMPK1/GSK3B/RAP1B/APAF1/RERG/RAB1A/MAPK1/RHEB/ABCG2	9
MF	GO:0003824	catalytic activity	0.00728276	0.0379445	CFLAR/FTO/CMPK1/RIDA/GSK3B/PDIA3/B4GALNT2/RAP1B/RERG/RAB1A/MAPK1/MAN2A1/EPHX1/RHEB/PSMB1/MANBA/ABCG2	17
MF	GO:0016462	pyrophosphatase activity	0.00901183	0.0379445	RAP1B/RERG/RAB1A/RHEB/ABCG2	5
MF	GO:0016817	hydrolase activity, acting on acid anhydrides	0.00901183	0.0379445	RAP1B/RERG/RAB1A/RHEB/ABCG2	5
MF	GO:0016818	hydrolase activity, acting on acid anhydrides, in phosphorus-containing anhydrides	0.00901183	0.0379445	RAP1B/RERG/RAB1A/RHEB/ABCG2	5
MF	GO:0017111	nucleoside-triphosphatase activity	0.00901183	0.0379445	RAP1B/RERG/RAB1A/RHEB/ABCG2	5
MF	GO:0097367	carbohydrate derivative binding	0.0139574	0.0542472	CMPK1/GSK3B/RAP1B/APAF1/RERG/RAB1A/MAPK1/RHEB/ABCG2	9
MF	GO:0043168	anion binding	0.0225791	0.0745543	CMPK1/GSK3B/RAP1B/APAF1/RERG/RAB1A/MAPK1/RHEB/ABCG2	9
MF	GO:0001882	nucleoside binding	0.0295111	0.0745543	RAP1B/RERG/RAB1A/RHEB	4
MF	GO:0001883	purine nucleoside binding	0.0295111	0.0745543	RAP1B/RERG/RAB1A/RHEB	4
MF	GO:0003924	GTPase activity	0.0295111	0.0745543	RAP1B/RERG/RAB1A/RHEB	4
MF	GO:0005525	GTP binding	0.0295111	0.0745543	RAP1B/RERG/RAB1A/RHEB	4
MF	GO:0032549	ribonucleoside binding	0.0295111	0.0745543	RAP1B/RERG/RAB1A/RHEB	4
MF	GO:0032550	purine ribonucleoside binding	0.0295111	0.0745543	RAP1B/RERG/RAB1A/RHEB	4
MF	GO:0019001	guanyl nucleotide binding	0.0364704	0.0786836	RAP1B/RERG/RAB1A/RHEB	4
MF	GO:0032561	guanyl ribonucleotide binding	0.0364704	0.0786836	RAP1B/RERG/RAB1A/RHEB	4
MF	GO:0042802	identical protein binding	0.0364704	0.0786836	PDIA3/RPRD1B/APAF1/ABCG2	4
MF	GO:0005524	ATP binding	0.0373747	0.0786836	CMPK1/GSK3B/APAF1/MAPK1/ABCG2	5
MF	GO:0036094	small molecule binding	0.0463023	0.0935794	CMPK1/GSK3B/RAP1B/APAF1/RERG/RAB1A/MAPK1/RHEB/ABCG2	9
MF	GO:0030554	adenyl nucleotide binding	0.0506259	0.0947386	CMPK1/GSK3B/APAF1/MAPK1/ABCG2	5
MF	GO:0032559	adenyl ribonucleotide binding	0.0506259	0.0947386	CMPK1/GSK3B/APAF1/MAPK1/ABCG2	5
MF	GO:0046983	protein dimerization activity	0.0731935	0.132078	MEF2A/HIF1A/MEF2C/ABCG2	4
MF	GO:0097159	organic cyclic compound binding	0.0877991	0.147872	ETS1/CMPK1/GSK3B/MEF2A/CREM/RAP1B/APAF1/RERG/RAB1A/MAPK1/MEF2C/RHEB/FOXP2/ABCG2	14
MF	GO:1901363	heterocyclic compound binding	0.0877991	0.147872	ETS1/CMPK1/GSK3B/MEF2A/CREM/RAP1B/APAF1/RERG/RAB1A/MAPK1/MEF2C/RHEB/FOXP2/ABCG2	14
MF	GO:0016301	kinase activity	0.105741	0.16696	CMPK1/GSK3B/MAPK1	3
MF	GO:0016772	transferase activity, transferring phosphorus-containing groups	0.105741	0.16696	CMPK1/GSK3B/MAPK1	3
MF	GO:0008144	drug binding	0.154091	0.235928	CMPK1/GSK3B/APAF1/MAPK1/ABCG2	5
MF	GO:0004674	protein serine/threonine kinase activity	0.212535	0.315842	GSK3B/MAPK1	2
MF	GO:0140096	catalytic activity, acting on a protein	0.257654	0.352694	CFLAR/GSK3B/PDIA3/MAPK1/PSMB1	5
MF	GO:0004672	protein kinase activity	0.27374	0.352694	GSK3B/MAPK1	2
MF	GO:0016773	phosphotransferase activity, alcohol group as acceptor	0.27374	0.352694	GSK3B/MAPK1	2
MF	GO:0003700	DNA-binding transcription factor activity	0.27491	0.352694	ETS1/CREM/HIF1A/FOXP2	4
MF	GO:0140110	transcription regulator activity	0.29378	0.352694	ETS1/CREM/HIF1A/FOXP2	4
MF	GO:0000977	RNA polymerase II regulatory region sequence-specific DNA binding	0.304484	0.352694	MEF2A/MEF2C	2
MF	GO:0001012	RNA polymerase II regulatory region DNA binding	0.304484	0.352694	MEF2A/MEF2C	2
MF	GO:0016740	transferase activity	0.312864	0.352694	CMPK1/GSK3B/B4GALNT2/MAPK1	4
MF	GO:0043565	sequence-specific DNA binding	0.312864	0.352694	ETS1/MEF2A/MEF2C/FOXP2	4
MF	GO:0043167	ion binding	0.331122	0.352694	FTO/CMPK1/GSK3B/RAP1B/APAF1/RERG/RAB1A/MAPK1/MAN2A1/RHEB/ABCG2	11
MF	GO:0000976	transcription regulatory region sequence-specific DNA binding	0.33506	0.352694	MEF2A/MEF2C	2
MF	GO:0001067	regulatory region nucleic acid binding	0.33506	0.352694	MEF2A/MEF2C	2
MF	GO:0044212	transcription regulatory region DNA binding	0.33506	0.352694	MEF2A/MEF2C	2
MF	GO:1990837	sequence-specific double-stranded DNA binding	0.33506	0.352694	MEF2A/MEF2C	2
MF	GO:0003677	DNA binding	0.358097	0.369152	ETS1/MEF2A/CREM/MEF2C/FOXP2	5
MF	GO:0003690	double-stranded DNA binding	0.365306	0.369152	MEF2A/MEF2C	2
MF	GO:0004175	endopeptidase activity	0.558875	0.553684	CFLAR/PSMB1	2
MF	GO:0005488	binding	0.586607	0.567445	IGFBP5/TNFSF13B/ETS1/FTO/PRLR/CMPK1/GSK3B/PDIA3/MEF2A/CREM/RPRD1B/RAP1B/APAF1/RERG/RAB1A/MAPK1/HIF1A/MAN2A1/MEF2C/RHEB/FOXP2/ABCG2	22
MF	GO:0019899	enzyme binding	0.600391	0.567445	RPRD1B	1
MF	GO:0003676	nucleic acid binding	0.62308	0.567445	ETS1/MEF2A/CREM/MEF2C/FOXP2	5
MF	GO:0008233	peptidase activity	0.628919	0.567445	CFLAR/PSMB1	2
MF	GO:0070011	peptidase activity, acting on L-amino acid peptides	0.628919	0.567445	CFLAR/PSMB1	2
MF	GO:0005515	protein binding	0.659611	0.567614	IGFBP5/TNFSF13B/PDIA3/MEF2A/RPRD1B/APAF1/HIF1A/MEF2C/ABCG2	9
MF	GO:0005506	iron ion binding	0.662808	0.567614	FTO	1
MF	GO:0044877	protein-containing complex binding	0.662808	0.567614	RAP1B	1
MF	GO:0030234	enzyme regulator activity	0.690371	0.581365	APAF1	1
MF	GO:0038023	signaling receptor activity	0.702161	0.5816	PRLR/ITGB1/TLR6	3
MF	GO:0060089	molecular transducer activity	0.717588	0.584791	PRLR/ITGB1/TLR6	3
MF	GO:0004888	transmembrane signaling receptor activity	0.775008	0.597435	PRLR/TLR6	2
MF	GO:0016491	oxidoreductase activity	0.775008	0.597435	FTO/PDIA3	2
MF	GO:0005215	transporter activity	0.780399	0.597435	ABCG2	1
MF	GO:0022857	transmembrane transporter activity	0.780399	0.597435	ABCG2	1
MF	GO:0005126	cytokine receptor binding	0.830724	0.626469	TNFSF13B	1
MF	GO:0046914	transition metal ion binding	0.923534	0.686217	FTO	1
MF	GO:0043169	cation binding	0.98439	0.692141	FTO/MAN2A1	2
MF	GO:0046872	metal ion binding	0.98439	0.692141	FTO/MAN2A1	2
MF	GO:0098772	molecular function regulator	0.996584	0.692141	APAF1	1
MF	GO:0005102	signaling receptor binding	0.996908	0.692141	TNFSF13B	1
MF	GO:0003674	molecular_function	1	0.692141	IGFBP5/CFLAR/TNFSF13B/ETS1/FTO/PRLR/CMPK1/RIDA/GSK3B/PDIA3/MEF2A/B4GALNT2/CREM/ITGB1/RPRD1B/RAP1B/APAF1/RERG/RAB1A/MAPK1/HIF1A/MAN2A1/MEF2C/EPHX1/RHEB/FOXP2/PSMB1/MANBA/ABCG2/TLR6	30
