# Supplementary material for: Integrating Analysis to Identify Differential circRNAs Involved in Goat Endometrial Receptivity
Source: Int J Mol Sci. 2023 Jan 12;24(2):1531. doi: 10.3390/ijms24021531 (PMC9865150; doi:10.3390/ijms24021531)
Supplement: Supplementary file 1 [file ijms-24-01531-s001.zip › Supplementary Table S3.xlsx]

## Sheet: host_kegg
Supplementary Table S3. KEGG pathway analysis of host genes of circRNAs
Description	Database	ID	Gene number	Background number	Gene	P-Value	FDR
Focal adhesion	KEGG PATHWAY	chx04510	46	207	ITGA8|PTK2|IGF1R|ITGA1|DOCK1|ITGA4|RAP1B|ITGA6|AKT3|ITGAV|ARHGAP5|LAMB1|LAMA4|FLT1|PIK3CA|PIK3CB|FYN|MAPK1|PPP1R12A|PIK3R1|MAPK8|MAPK9|ITGB1|SRC|LAMA2|PDGFC|PDGFD|PRKCA|ITGB8|ITGB5|VEGFC|LAMC1|RAPGEF1|COL6A3|PPP1CB|SOS2|SOS1|ROCK1|ROCK2|GSK3B|MET|BRAF|PDPK1|VWF|PAK2|PAK3	9.74503e-08	1.04715e-05
Adherens junction	KEGG PATHWAY	chx04520	25	72	TGFBR2|SMAD4|SMAD2|SMAD3|INSR|WASL|CTNND1|SORBS1|IQGAP1|PTPRF|FYN|NECTIN3|MAPK1|CDH1|SRC|IGF1R|CTNNA1|FGFR1|PARD3|AFDN|LMO7|MET|PTPRB|PTPRM|CREBBP	9.92753e-08	1.04715e-05
Neurotrophin signaling pathway	KEGG PATHWAY	chx04722	33	120	RAP1B|MAPK14|PLCG2|AKT3|RAPGEF1|MAP2K5|ABL1|MAP3K3|PIK3CB|CAMK4|NTRK2|MAP3K5|MAPK1|PIK3R1|IRAK3|MAPK8|MAPK9|IRAK4|KIDINS220|NFKB1|SOS2|RPS6KA1|RPS6KA3|RPS6KA5|SOS1|PTPN11|GSK3B|PRDM4|RIPK2|BRAF|PIK3CA|PDPK1|PSEN1	1.0613e-07	1.04715e-05
Ras signaling pathway	KEGG PATHWAY	chx04014	49	237	RALBP1|RRAS2|RAP1B|PLCG2|INSR|AKT3|PLCE1|REL|SOS2|ABL1|ABL2|ETS1|FLT1|RASAL2|RGL1|PIK3CA|PIK3CB|NTRK2|TIAM1|MAPK1|SOS1|PIK3R1|NFKB1|MAPK8|MAPK9|IGF1R|PDGFC|PDGFD|NF1|RAB5C|PRKCA|GNB4|STK4|VEGFC|PLA2G4A|FGFR2|RASA1|RASA2|FGFR1|EXOC2|PLD1|RASGRF2|PTPN11|AFDN|MET|SHOC2|PRKACB|PAK2|PAK3	2.5137e-07	1.86014e-05
MAPK signaling pathway	KEGG PATHWAY	chx04010	56	299	TGFB2|NFATC3|RAPGEF2|RRAS2|RAP1B|MAPK14|INSR|AKT3|MAP2K5|MAP2K4|IL1R1|FLT1|MET|MECOM|MAP3K3|RASA1|NTRK2|MAP3K5|MAPK1|SOS1|NF1|NFKB1|MAPK8|MAPK9|IRAK4|TGFBR2|IGF1R|PDGFC|PDGFD|PRKCA|CACNB2|STK3|STK4|VEGFC|IL1RAP|PLA2G4A|CACNA2D1|FGFR2|DUSP10|RASA2|FGFR1|RPS6KA1|RPS6KA3|RPS6KA5|RASGRF2|TAB2|MEF2C|MAP3K2|BRAF|PRKACB|PPP3CA|PPP3CB|PPP3CC|SOS2|PAK2|ATF2	6.05376e-07	3.10658e-05
Ubiquitin mediated proteolysis	KEGG PATHWAY	chx04120	35	145	ERCC8|UBE2Q2|UBE2J1|ITCH|WWP1|BIRC6|HUWE1|TRIM37|FBXW11|SMURF2|UBE3C|UBE3A|FBXW8|UBE2Z|UBE2G1|PML|CUL5|FBXW7|CBLB|UBE4B|UBA6|HERC2|UBA2|HERC4|TRIP12|ANAPC4|UBR5|HERC1|CDC27|BTRC|CDC23|NEDD4L|SAE1|PIAS1|CUL3	6.29712e-07	3.10658e-05
Hedgehog signaling pathway	KEGG PATHWAY	chx04340	18	47	LRP2|BOC|FBXW11|SMURF2|CSNK1G3|CUL3|BTRC|GRK3|EVC2|GSK3B|GLI2|GLI3|CDON|CSNK1G1|EVC|PRKACB|KIF3A|HHIP	1.94687e-06	7.83828e-05
Sphingolipid signaling pathway	KEGG PATHWAY	chx04071	30	120	PLCB1|PPP2R3A|MAPK14|AKT3|NSMAF|GNAI1|CERS6|ASAH1|PIK3CA|PIK3CB|FYN|MAP3K5|MAPK1|PIK3R1|SPTLC1|NFKB1|MAPK8|MAPK9|ACER2|PRKCA|PPP2R2A|PRKCE|PPP2R2B|PLD1|GNAQ|ROCK1|ROCK2|ABCC1|PDPK1|PPP2R5A	2.11845e-06	7.83828e-05
Phosphatidylinositol signaling system	KEGG PATHWAY	chx04070	26	102	IPMK|INPP4B|PLCG2|PLCE1|PIK3CA|PIK3CB|DGKH|ITPKC|SYNJ1|SACM1L|PIK3R1|PIP4K2A|MTMR2|DGKE|PLCB1|PIKFYVE|PRKCA|PIK3C2A|PIK3C2G|ITPR2|ITPR1|INPP5B|INPP5F|MTMR3|PPIP5K2|PI4K2B	7.35772e-06	0.000241987
Autophagy - animal	KEGG PATHWAY	chx04140	30	133	VMP1|RRAS2|PRKAA2|PRKAA1|AKT3|ZFYVE1|ITPR1|PIK3CA|PIK3CB|UVRAG|CFLAR|MAPK1|ATG7|PIK3R1|MAPK8|MAPK9|MTMR3|ULK2|IGF1R|AMBRA1|SH3GLB1|HIF1A|ATG4C|LAMP2|ATG2B|DEPTOR|EIF2AK4|PRKACB|PDPK1|RHEB	1.21357e-05	0.000294414
Regulation of actin cytoskeleton	KEGG PATHWAY	chx04810	41	215	ITGA8|PTK2|CYFIP1|ITGA1|RRAS2|ITGA4|ITGA6|WASL|FGD1|IQGAP1|NCKAP1|ARHGEF6|PIK3CA|PIK3CB|TIAM1|MAPK1|PPP1R12A|PIK3R1|ITGAL|PIP4K2A|ITGB1|SRC|PDGFC|ITGB5|PIKFYVE|ITGB8|RDX|FGFR2|FGFR1|PPP1CB|SOS2|SOS1|ROCK1|ROCK2|ITGAV|DOCK1|BRAF|APC|PDGFD|PAK2|PAK3	1.27846e-05	0.000294414
Axon guidance	KEGG PATHWAY	chx04360	37	185	PTK2|RYK|SRGAP1|PLCG2|TRPC1|TRPC6|ABL1|BOC|GNAI1|PIK3CA|PIK3CB|FYN|NEO1|NFATC3|PIK3R1|ITGB1|SRC|PRKCA|PPP3CA|RASA1|SEMA3A|SEMA3C|PARD3|SEMA5A|SEMA3F|ROBO1|PTPN11|ROBO2|ROCK1|ROCK2|GSK3B|MET|MAPK1|PPP3CB|PPP3CC|PAK2|PAK3	1.34449e-05	0.000294414
Insulin resistance	KEGG PATHWAY	chx04931	27	113	PRKAG2|PRKAA2|PRKAA1|INSR|AKT3|PIK3CA|PIK3CB|PPARGC1B|PIK3R1|NFKB1|MAPK8|MAPK9|PYGL|CPT1A|ACACB|CREB5|PRKCE|GYS1|PDPK1|RPS6KA1|RPS6KA3|PPP1CB|PTPN11|GSK3B|CREB3L2|PTPRF|GFPT1	1.35201e-05	0.000294414
Cellular senescence	KEGG PATHWAY	chx04218	34	163	TGFB2|NFATC3|RRAS2|SMAD2|SMAD3|MAPK14|HIPK2|HIPK1|AKT3|ATR|VDAC2|ETS1|PIK3CA|PIK3CB|RB1|MAPK1|NBN|PIK3R1|TRAF3IP2|TRPM7|TGFBR2|MRE11|NFKB1|ITPR2|ITPR1|FBXW11|RHEB|PPP1CB|LIN54|BTRC|PPP3CA|PPP3CB|PPP3CC|LIN52	1.3925e-05	0.000294414
Rap1 signaling pathway	KEGG PATHWAY	chx04015	40	211	EVL|RAPGEF2|PLCB1|RAP1B|DOCK4|RAPGEF4|INSR|AKT3|PLCE1|RAPGEF1|CTNND1|FLT1|PIK3CA|PIK3CB|TIAM1|MAPK1|PIK3R1|CDH1|SIPA1L3|SIPA1L2|ITGB1|SRC|IGF1R|PDGFC|PDGFD|MAGI1|PRKCA|VEGFC|FGFR2|FGFR1|GNAI1|MAPK14|PARD3|GNAQ|AFDN|ADCY9|MET|ITGAL|BRAF|PRKD3	1.82502e-05	0.000360137
FoxO signaling pathway	KEGG PATHWAY	chx04068	29	130	TGFB2|SMAD4|PRKAG2|PRKAA2|PRKAA1|SMAD3|MAPK14|INSR|AKT3|PIK3CA|PIK3CB|MAPK1|PIK3R1|HOMER1|MAPK8|HOMER2|TGFBR2|IGF1R|STK4|SMAD2|CAT|SETD7|MAPK9|SOS2|SOS1|BRAF|FBXO32|PDPK1|CREBBP	2.00961e-05	0.000371778
Hepatitis B	KEGG PATHWAY	chx05161	34	167	TGFB2|NFATC3|TGFBR2|SMAD4|SMAD2|SMAD3|MAPK14|AKT3|MAP2K4|STAT1|PIK3CA|PIK3CB|RB1|MAPK1|PIK3R1|JAK1|YWHAB|NFKB1|MAPK8|MAPK9|IRAK4|SRC|TRAF3|PRKCA|CREB5|SOS2|SOS1|TAB2|CREB3L2|APAF1|IFNAR1|BRAF|CREBBP|ATF2	2.15148e-05	0.000374611
ErbB signaling pathway	KEGG PATHWAY	chx04012	22	86	PTK2|SRC|PLCG2|AKT3|MAP2K4|ABL1|ABL2|PIK3CA|PIK3CB|MAPK1|PIK3R1|MAPK8|MAPK9|NRG4|CBLB|PRKCA|SOS2|SOS1|GSK3B|BRAF|PAK2|PAK3	3.44587e-05	0.000528287
Endocytosis	KEGG PATHWAY	chx04144	45	258	IST1|ARFGEF2|WASHC4|WWP1|SMAD2|SMAD3|ZFYVE9|WASL|DNM3|DAB2|IGF2R|EPS15|SMURF2|ITCH|RAB31|STAM2|SNX4|ZFYVE16|GRK3|VPS37A|PSD3|RABEP1|PML|RAB10|TGFBR2|CBLB|IGF1R|RAB5C|VPS45|SH3GLB1|SRC|AGAP1|ACAP2|VPS4B|MVB12B|FGFR2|PLD1|PARD3|VPS35|SPG21|VPS36|NEDD4L|ASAP1|ASAP2|ARFGAP3	3.48565e-05	0.000528287
Proteoglycans in cancer	KEGG PATHWAY	chx05205	38	203	TGFB2|PTK2|RRAS2|HIF1A|MAPK14|PLCG2|AKT3|PLCE1|ITGAV|IQGAP1|PIK3CA|PIK3CB|TIAM1|MAPK1|PPP1R12A|PIK3R1|PDCD4|ITGB1|SRC|IGF1R|ITGB5|PRKCA|RDX|ITPR2|ITPR1|FGFR1|PPP1CB|SOS2|SOS1|ESR1|PTPN11|ROCK1|ROCK2|MET|ANK3|BRAF|PRKACB|PDPK1	3.70818e-05	0.000528287
T cell receptor signaling pathway	KEGG PATHWAY	chx04660	24	100	NFATC3|MAPK14|AKT3|DLG1|PIK3CA|PIK3CB|TEC|FYN|MAPK1|PIK3R1|NFKB1|MAPK8|MAPK9|CBLB|PDPK1|SOS2|ITK|SOS1|GSK3B|PPP3CA|PPP3CB|PPP3CC|PAK2|PAK3	3.74799e-05	0.000528287
Inositol phosphate metabolism	KEGG PATHWAY	chx00562	20	75	PIK3C2G|PLCB1|INPP5B|INPP5F|PIKFYVE|PIK3CA|PIK3CB|IPMK|ITPKC|INPP4B|PLCG2|PIK3C2A|SYNJ1|SACM1L|FIG4|PLCE1|PI4K2B|PIP4K2A|MTMR2|MTMR3	4.71137e-05	0.000618687
Choline metabolism in cancer	KEGG PATHWAY	chx05231	24	102	HIF1A|AKT3|WASL|PIK3CA|PIK3CB|DGKH|MAPK1|DGKE|PIK3R1|MAPK8|MAPK9|GPCPD1|PLPP1|SLC44A1|PDGFC|PDGFD|PRKCA|PLA2G4A|SOS2|PLD1|SOS1|SLC22A3|PDPK1|RHEB	4.91029e-05	0.000618687
Renal cell carcinoma	KEGG PATHWAY	chx05211	19	69	TGFB2|SOS2|SOS1|PIK3CA|PIK3CB|PTPN11|RAP1B|HIF1A|MET|AKT3|CREBBP|PIK3R1|MAPK1|PAK2|BRAF|RAPGEF1|ETS1|ARNT2|PAK3	5.01638e-05	0.000618687
Progesterone-mediated oocyte maturation	KEGG PATHWAY	chx04914	22	89	STK10|CPEB3|MAPK14|AKT3|GNAI1|PIK3CA|PIK3CB|PDE3B|MAPK1|PGR|PIK3R1|MAPK8|MAPK9|IGF1R|ANAPC4|RPS6KA1|RPS6KA3|CDC27|CDC23|ADCY9|BRAF|PRKACB	5.34311e-05	0.000632624
Human T-cell leukemia virus 1 infection	KEGG PATHWAY	chx05166	41	232	TGFB2|NFATC3|SMAD4|KAT2B|SMAD2|SMAD3|CRTC1|CRTC3|AKT3|ATR|POLB|MAP2K4|VDAC2|ETS1|IL1R1|DLG1|MAP3K3|PIK3CB|RB1|MAPK1|PIK3R1|JAK1|NFKB1|MAPK8|MAPK9|TGFBR2|CREB5|XPO1|PIK3CA|ANAPC4|CDC27|CDC23|ADCY9|CREB3L2|ITGAL|PRKACB|PPP3CA|PPP3CB|PPP3CC|CREBBP|ATF2	5.88287e-05	0.000669742
Insulin signaling pathway	KEGG PATHWAY	chx04910	29	140	PRKAG2|PRKAA2|PRKAA1|INSR|AKT3|RAPGEF1|SORBS1|PHKB|PIK3CA|PIK3CB|PDE3B|MAPK1|PIK3R1|MAPK8|MAPK9|PYGL|CBLB|ACACA|ACACB|GYS1|PPP1CB|SOS2|SOS1|GSK3B|PTPRF|BRAF|PRKACB|PDPK1|RHEB	6.43168e-05	0.000705102
Yersinia infection	KEGG PATHWAY	chx05135	27	128	PTK2|SKAP2|DOCK1|ITGA4|MAPK14|AKT3|WASL|MAP2K4|PIK3CA|PIK3CB|MAPK1|NFATC3|PIK3R1|NFKB1|MAPK8|MAPK9|IRAK4|ITGB1|SRC|PKN2|RPS6KA1|RPS6KA3|TAB2|ROCK1|ROCK2|GSK3B|ARHGEF28	8.70014e-05	0.000917197
Thyroid hormone signaling pathway	KEGG PATHWAY	chx04919	26	121	PLCB1|RCAN2|KAT2B|HIF1A|PLCG2|AKT3|PLCE1|NCOA1|STAT1|PIK3CA|PIK3CB|MED12L|MED13|PIK3R1|SIN3A|SRC|PRKCA|MED30|ESR1|ITGAV|GSK3B|MAPK1|PRKACB|PDPK1|RHEB|CREBBP	8.98606e-05	0.000917197
Pancreatic cancer	KEGG PATHWAY	chx05212	19	75	TGFBR2|TGFB2|RALBP1|STAT1|RB1|ARHGEF6|PIK3CA|PIK3CB|NFKB1|SMAD2|SMAD3|SMAD4|AKT3|BRAF|PIK3R1|JAK1|MAPK1|MAPK8|MAPK9	0.000128262	0.00126551
Tight junction	KEGG PATHWAY	chx04530	33	178	MYH10|MYH11|PRKAG2|PRKAA2|PRKAA1|WASL|RAPGEF2|PATJ|DLG1|DLG2|MPP5|MAP3K5|TIAM1|WHAMM|MAGI1|MAPK8|MAPK9|ITGB1|SRC|PRKCE|PPP2R2A|RDX|PPP2R2B|CGNL1|OCLN|PARD3|AFDN|ROCK1|ROCK2|NEDD4L|PRKACB|CFTR|AMOT	0.000136609	0.00129661
Oxytocin signaling pathway	KEGG PATHWAY	chx04921	30	155	NFATC3|PLCB1|PRKAG2|PRKAA2|PRKAA1|ADCY9|MAP2K5|GNAI1|EEF2K|ITPR1|CACNB2|RYR3|RYR2|CAMK4|MAPK1|PPP1R12A|SRC|PRKCA|ITPR2|PLA2G4A|CACNA2D1|PPP1CB|GNAQ|ROCK1|ROCK2|MEF2C|PRKACB|PPP3CA|PPP3CB|PPP3CC	0.000140174	0.00129661
Lysine degradation	KEGG PATHWAY	chx00310	17	63	KMT2C|EHMT1|ASH1L|PRDM2|KMT2E|KMT5B|HADHA|EZH1|AASS|PLOD2|SETD7|DHTKD1|NSD1|NSD3|NSD2|SETDB2|TMLHE	0.000150827	0.00135287
Pathways in cancer	KEGG PATHWAY	chx05200	74	537	TGFB2|PTK2|VEGFC|RALBP1|PLCB1|SMAD4|IGF1R|SMAD2|IL6ST|PLCG2|IFNAR1|RUNX1T1|ITGAV|IFNGR2|RB1|MITF|ETS1|TRAF3|GNAI1|RARB|STAT1|MECOM|PIK3CA|PIK3CB|EML4|PAX8|GLI2|GLI3|MAPK1|PIK3R1|JAK1|PML|NFKB1|MAPK8|MAPK9|APAF1|ITGB1|TGFBR2|LAMA2|GNAQ|LAMA4|PRKCA|GNB4|ABL1|CDH1|ADCY9|NCOA1|STK4|HIF1A|LAMC1|SMAD3|FGFR2|CTNNA1|ARNT2|FGFR1|LRP6|RPS6KA5|SOS1|LRP5|LAMB1|ESR1|ROCK1|ROCK2|GSK3B|ITGA6|MET|AKT3|CCDC6|BRAF…	0.000182796	0.0015624
PI3K-Akt signaling pathway	KEGG PATHWAY	chx04151	56	375	ITGA8|PTK2|IGF1R|ITGA1|PPP2R3A|ITGA4|PRKAA2|PRKAA1|INSR|IFNAR1|LAMB1|LAMA4|FLT1|LAMC1|MET|PRLR|PIK3CA|PIK3CB|NTRK2|PRKCA|OSMR|PIK3R1|GNB4|YWHAB|NFKB1|JAK1|ITGB1|LAMA2|PDGFC|PDGFD|MAGI1|ITGB5|ITGB8|CREB5|PKN2|PPP2R2A|PPP2R2B|GYS1|ITGA6|VEGFC|PHLPP1|FGFR2|COL6A3|FGFR1|SOS2|SOS1|ITGAV|GSK3B|CREB3L2|MAPK1|AKT3|PDPK1|VWF|RHEB|PPP2R5A|ATF2	0.000184743	0.0015624
Glucagon signaling pathway	KEGG PATHWAY	chx04922	23	106	PRKAG2|PRKAA2|PRKAA1|AKT3|PHKB|PDE3B|PYGL|CPT1A|PLCB1|ACACA|ACACB|CREB5|GYS1|ITPR2|ITPR1|GNAQ|CREB3L2|PRKACB|PPP3CA|PPP3CB|PPP3CC|CREBBP|ATF2	0.00019728	0.00161019
Hippo signaling pathway	KEGG PATHWAY	chx04390	29	151	TGFB2|FBXW11|SMAD4|SMAD1|SMAD2|SMAD3|LATS1|MOB1B|PATJ|DLG1|DLG2|MPP5|GLI2|CDH1|TGFBR2|PPP2R2A|PPP2R2B|YWHAB|STK3|SAV1|CTNNA1|BMP6|PARD3|PPP1CB|WWTR1|BTRC|GSK3B|APC|AMOT	0.000201274	0.00161019
Apelin signaling pathway	KEGG PATHWAY	chx04371	27	138	HDAC4|SMAD4|RRAS2|PRKAA2|PRKAA1|SMAD3|AKT3|GNAI1|RYR3|RYR2|CAMK4|PDE3B|MAPK1|CDH1|PLCB1|PRKAG2|GNB4|PRKCE|SMAD2|ITPR2|ITPR1|GNAQ|ADCY9|MEF2C|MEF2A|PRKACB|NRF1	0.000253487	0.00197453
Prostate cancer	KEGG PATHWAY	chx05215	21	94	IGF1R|PDGFC|PDGFD|SOS2|SOS1|PIK3CA|PIK3CB|RB1|GSK3B|CREB3L2|MAPK1|AKT3|CREB5|BRAF|PIK3R1|NFKB1|PDPK1|FGFR2|TMPRSS2|CREBBP|FGFR1	0.000261297	0.00198318
Osteoclast differentiation	KEGG PATHWAY	chx04380	25	125	TGFB2|MAPK14|PLCG2|AKT3|IFNGR2|MITF|IL1R1|STAT1|PIK3CA|PIK3CB|TEC|FYN|CAMK4|MAPK1|PIK3R1|JAK1|NFKB1|MAPK8|MAPK9|TGFBR2|TAB2|IFNAR1|PPP3CA|PPP3CB|PPP3CC	0.000316519	0.00228511
AMPK signaling pathway	KEGG PATHWAY	chx04152	25	125	PRKAG2|PRKAA2|PRKAA1|INSR|AKT3|EEF2K|PIK3CA|PIK3CB|PIK3R1|RAB10|CPT1A|IGF1R|PPP2R3A|ACACA|ACACB|CREB5|PPP2R2A|LEPR|GYS1|PPP2R2B|CFTR|CREB3L2|PDPK1|RHEB|PPP2R5A	0.000316519	0.00228511
Long-term potentiation	KEGG PATHWAY	chx04720	17	68	RPS6KA1|RPS6KA3|PPP1CB|GNAQ|ITPR1|PLCB1|PRKCA|CAMK4|RAP1B|MAPK1|BRAF|PRKACB|ITPR2|PPP3CA|PPP3CB|PPP3CC|CREBBP	0.00032487	0.00228952
Longevity regulating pathway	KEGG PATHWAY	chx04211	20	89	EHMT1|IGF1R|SESN3|PIK3CA|PIK3CB|PRKAG2|CAMK4|PRKAA1|PRKAA2|CREB3L2|ADCY9|INSR|AKT3|CAT|PIK3R1|PRKACB|NFKB1|RHEB|CREB5|ATF2	0.000339229	0.00228952
EGFR tyrosine kinase inhibitor resistance	KEGG PATHWAY	chx01521	19	82	SRC|IGF1R|PDGFC|PDGFD|PIK3R1|SOS1|MET|PRKCA|PIK3CA|PIK3CB|GSK3B|PLCG2|AKT3|BRAF|NF1|JAK1|MAPK1|FGFR2|SOS2	0.000340334	0.00228952
Leukocyte transendothelial migration	KEGG PATHWAY	chx04670	23	111	PTK2|ITGA4|RAP1B|RAPGEF4|PLCG2|CTNND1|ARHGAP5|GNAI1|TXK|PIK3CA|PIK3CB|PIK3R1|ITGB1|PRKCA|OCLN|CTNNA1|MAPK14|ITK|PTPN11|AFDN|ROCK1|ROCK2|ITGAL	0.000350046	0.00230252
Human papillomavirus infection	KEGG PATHWAY	chx05165	52	357	ITGA8|PTK2|ITGA1|PPP2R3A|ITGA4|ITGA6|AKT3|ATR|RB1|LAMB1|LAMA4|PATJ|DLG1|NFX1|DLG2|STAT1|PIK3CA|PIK3CB|UBE3A|MPP5|MAPK1|PIK3R1|JAK1|PSMC1|GSK3B|ITGB1|LAMA2|TRAF3|ITGB5|MAGI1|ITGB8|CREB5|PSEN1|PPP2R2A|PPP2R2B|NFKB1|LAMC1|COL6A3|PARD3|SOS2|SOS1|ITGAV|PPP2R5A|CREB3L2|IFNAR1|ATP6V0A2|PRKACB|APC|VWF|RHEB|RBPJ|CREBBP	0.000516095	0.00332096
Fc epsilon RI signaling pathway	KEGG PATHWAY	chx04664	16	65	SOS2|SOS1|PRKCA|PIK3CA|PIK3CB|FYN|MAPK14|PLCG2|AKT3|PIK3R1|MAP2K4|PDPK1|MAPK8|MAPK9|PLA2G4A|MAPK1	0.000556244	0.00350315
Dopaminergic synapse	KEGG PATHWAY	chx04728	25	131	CLOCK|PPP2R3A|MAPK14|AKT3|GNAI1|MAPK8|MAPK9|PLCB1|PRKCA|GNB4|CREB5|PPP2R2A|PPP2R2B|ITPR2|ITPR1|PPP1CB|GNAQ|GSK3B|CREB3L2|PRKACB|PPP3CA|PPP3CB|PPP3CC|PPP2R5A|ATF2	0.000579711	0.00352818
Human cytomegalovirus infection	KEGG PATHWAY	chx05163	38	237	PTK2|PLCB1|ADCY9|RIPK1|AKT3|AKAP13|IL1R1|GNAI1|PIK3CA|PIK3CB|RB1|MAPK1|NFATC3|PIK3R1|JAK1|NFKB1|SRC|PRKCA|GNB4|CREB5|PDIA3|ITPR2|ITPR1|SOS2|MAPK14|RHEB|GNAQ|SOS1|ROCK1|ROCK2|GSK3B|CREB3L2|ITGAV|PRKACB|PPP3CA|PPP3CB|PPP3CC|ATF2	0.000586645	0.00352818
C-type lectin receptor signaling pathway	KEGG PATHWAY	chx04625	21	101	CBLB|ITPR1|STAT1|SRC|PIK3CA|PIK3CB|RRAS2|MAPK9|MAPK14|PLCG2|PPP3CA|AKT3|NFATC3|PTPN11|PIK3R1|NFKB1|ITPR2|MAPK1|PPP3CB|PPP3CC|MAPK8	0.000595976	0.00352818
cGMP-PKG signaling pathway	KEGG PATHWAY	chx04022	30	173	NFATC3|ADCY9|ATP2B1|INSR|AKT3|TRPC6|VDAC2|GNAI1|CREB3L2|PDE3A|PDE3B|MAPK1|PPP1R12A|GTF2I|PDE5A|PLCB1|CREB5|PRKCE|ITPR2|ITPR1|PPP1CB|GNAQ|ROCK1|ROCK2|MEF2C|MEF2A|PPP3CA|PPP3CB|PPP3CC|ATF2	0.000710932	0.0041262
Chagas disease (American trypanosomiasis)	KEGG PATHWAY	chx05142	22	111	TGFB2|PLCB1|SMAD2|SMAD3|MAPK14|AKT3|IFNGR2|MAP2K4|GNAI1|PIK3CA|PIK3CB|CFLAR|MAPK1|PIK3R1|NFKB1|MAPK8|MAPK9|IRAK4|TGFBR2|PPP2R2A|PPP2R2B|GNAQ	0.000781138	0.00444648
Glutamatergic synapse	KEGG PATHWAY	chx04724	22	112	TRPC1|GNAI1|GRK3|MAPK1|HOMER1|HOMER2|PLCB1|SLC38A1|PRKCA|GNB4|ITPR2|PLA2G4A|ITPR1|SHANK2|PLD1|GNAQ|ADCY9|PRKACB|PPP3CA|PPP3CB|PPP3CC|SLC1A1	0.000865817	0.00481724
TNF signaling pathway	KEGG PATHWAY	chx04668	23	120	ITCH|RIPK1|AKT3|MAP2K4|PIK3CA|PIK3CB|MAP3K5|CFLAR|MAPK1|PIK3R1|NFKB1|MAPK8|MAPK9|TRAF3|CREB5|VEGFC|MAPK14|RPS6KA5|TAB3|TAB2|CREB3L2|DNM1L|ATF2	0.000895096	0.00481724
Oocyte meiosis	KEGG PATHWAY	chx04114	23	120	FBXW11|CPEB3|MAPK14|MAPK1|PGR|YWHAB|IGF1R|SLK|ITPR2|ITPR1|ANAPC4|RPS6KA1|RPS6KA3|PPP1CB|CDC27|BTRC|CDC23|ADCY9|PRKACB|PPP3CA|PPP3CB|PPP3CC|PPP2R5A	0.000895096	0.00481724
Th17 cell differentiation	KEGG PATHWAY	chx04659	21	105	TGFBR2|NFATC3|STAT1|SMAD4|MAPK9|JAK1|SMAD2|IL6ST|MAPK14|SMAD3|PPP3CA|MAPK1|HIF1A|IFNGR2|IL1RAP|NFKB1|MAPK8|PPP3CC|PPP3CB|IL1R1|IL27RA	0.00091969	0.00485411
Relaxin signaling pathway	KEGG PATHWAY	chx04926	26	144	PLCB1|SMAD2|SMAD3|MAPK14|AKT3|MAP2K4|GNAI1|PIK3CA|PIK3CB|MAPK1|PIK3R1|NFKB1|MAPK8|MAPK9|TGFBR2|SRC|PRKCA|GNB4|CREB5|VEGFC|SOS2|SOS1|ADCY9|CREB3L2|PRKACB|ATF2	0.000934745	0.00485411
Parathyroid hormone synthesis, secretion and action	KEGG PATHWAY	chx04928	21	106	GNAI1|MEF2C|ITPR1|LRP6|GNAQ|LRP5|PRKCA|PLD1|PLCB1|BRAF|ADCY9|CREB3L2|MEF2A|MAPK1|AKAP13|PRKACB|ITPR2|FGFR1|PDE4D|CREB5|ATF2	0.00102102	0.00521072
VEGF signaling pathway	KEGG PATHWAY	chx04370	14	56	SRC|PTK2|PRKCA|PIK3CA|PIK3CB|MAPK14|PLCG2|AKT3|PIK3R1|PPP3CA|MAPK1|PPP3CB|PPP3CC|PLA2G4A	0.00106142	0.00532508
GnRH signaling pathway	KEGG PATHWAY	chx04912	19	93	SRC|MAPK9|GNAQ|SOS1|PLCB1|MAP3K2|MAP3K3|PRKACB|ADCY9|MAPK14|PRKCA|SOS2|MAPK1|MAP2K4|ITPR2|MAPK8|ITPR1|PLA2G4A|PLD1	0.00127023	0.00626645
PD-L1 expression and PD-1 checkpoint pathway in cancer	KEGG PATHWAY	chx05235	18	87	NFATC3|IFNGR2|STAT1|MAP3K3|PIK3CB|JAK1|NFKB1|EML4|MAPK14|PPP3CA|AKT3|HIF1A|PIK3R1|PIK3CA|MAPK1|PPP3CB|PPP3CC|PTPN11	0.00148926	0.00722659
Prolactin signaling pathway	KEGG PATHWAY	chx04917	17	80	SRC|SOCS7|SOS2|STAT1|ESR1|PRLR|PIK3CA|PIK3CB|GSK3B|MAPK14|AKT3|SOS1|PIK3R1|NFKB1|MAPK1|MAPK8|MAPK9	0.00155283	0.00741353
Protein processing in endoplasmic reticulum	KEGG PATHWAY	chx04141	28	168	UBE2J1|TUSC3|DNAJC1|NGLY1|MAP3K5|UBE2G1|MAPK8|MAPK9|UGGT2|UGGT1|UBE4B|PDIA3|SEC24D|LMAN1|EDEM3|SEC24B|STT3B|STT3A|SEC63|MAN1A2|SIL1|MBTPS2|MBTPS1|ERO1B|EIF2AK4|ERO1A|SEC24A|ATF6	0.0017656	0.00829554
Non-small cell lung cancer	KEGG PATHWAY	chx05223	15	67	RARB|SOS2|SOS1|RB1|PRKCA|PIK3CA|PIK3CB|EML4|PLCG2|AKT3|STK4|BRAF|PIK3R1|PDPK1|MAPK1	0.0018482	0.00854792
Platelet activation	KEGG PATHWAY	chx04611	24	136	PLCB1|RAP1B|ADCY9|MAPK14|PLCG2|AKT3|GNAI1|PIK3CA|PIK3CB|FYN|MAPK1|PPP1R12A|PIK3R1|ITGB1|SRC|ITPR2|PLA2G4A|ITPR1|PPP1CB|GNAQ|ROCK1|ROCK2|PRKACB|VWF	0.00188055	0.00856375
cAMP signaling pathway	KEGG PATHWAY	chx04024	37	247	RRAS2|RAP1B|ADCY9|RAPGEF4|AKT3|PLCE1|GNAI1|TIAM1|PIK3CA|PIK3CB|RYR2|PDE3A|CAMK4|PDE3B|GLI3|MAPK1|PPP1R12A|PIK3R1|NFKB1|MAPK8|MAPK9|CREB5|HTR4|ATP2B1|PDE10A|PPP1CB|PLD1|AFDN|ROCK1|ROCK2|CREB3L2|BRAF|PRKACB|PDE4D|CFTR|CREBBP|HHIP	0.00200924	0.00901113
Chronic myeloid leukemia	KEGG PATHWAY	chx05220	16	76	TGFBR2|TGFB2|SOS2|SOS1|MECOM|PIK3CA|PIK3CB|RB1|SMAD4|AKT3|BRAF|PIK3R1|NFKB1|ABL1|MAPK1|PTPN11	0.00228367	0.00994068
Bacterial invasion of epithelial cells	KEGG PATHWAY	chx05100	16	76	ITGB1|SRC|PTK2|ARHGAP10|DNM3|PIK3CA|PIK3CB|DOCK1|ELMO1|MET|WASL|PIK3R1|CDH1|CD2AP|CTNNA1|ARHGEF26	0.00228367	0.00994068
mTOR signaling pathway	KEGG PATHWAY	chx04150	26	156	PRKAA2|PRKAA1|INSR|AKT3|MIOS|RICTOR|FNIP1|PIK3CA|PIK3CB|MAPK1|PIK3R1|ULK2|IGF1R|PRKCA|SLC38A9|DEPTOR|RPS6KA1|RPS6KA3|LRP6|SOS2|SOS1|LRP5|GSK3B|BRAF|PDPK1|RHEB	0.00252062	0.0108131
Phospholipase D signaling pathway	KEGG PATHWAY	chx04072	25	148	RRAS2|RAPGEF4|PLCG2|INSR|AKT3|DNM3|PIK3CA|PIK3CB|FYN|DGKH|MAPK1|PIK3R1|DGKE|PLPP1|PLCB1|PDGFC|PDGFD|PRKCA|PLA2G4A|SOS2|PLD1|SOS1|PTPN11|ADCY9|RHEB	0.00257777	0.0109003
Endocrine resistance	KEGG PATHWAY	chx01522	18	93	SRC|IGF1R|PTK2|SOS2|SOS1|ESR1|PIK3CA|PIK3CB|ADCY9|RB1|MAPK14|AKT3|BRAF|PIK3R1|PRKACB|MAPK1|MAPK8|MAPK9	0.00281296	0.0117273
Inflammatory mediator regulation of TRP channels	KEGG PATHWAY	chx04750	20	109	SRC|MAPK9|PPP1CB|GNAQ|PLCB1|PRKCA|PIK3CA|PIK3CB|PRKACB|PRKCE|ADCY9|MAPK14|PLCG2|PIK3R1|IL1RAP|ITPR2|MAPK8|ITPR1|PLA2G4A|IL1R1	0.00292076	0.0118529
AGE-RAGE signaling pathway in diabetic complications	KEGG PATHWAY	chx04933	21	117	TGFBR2|TGFB2|VEGFC|STAT1|PLCB1|PRKCA|PIK3CA|PIK3CB|PRKCE|SMAD2|SMAD3|MAPK14|PLCG2|AKT3|PLCE1|PIK3R1|NFKB1|MAPK1|MAPK8|MAPK9|SMAD4	0.00293211	0.0118529
Hepatocellular carcinoma	KEGG PATHWAY	chx05225	28	175	TGFB2|SMARCC1|SMAD4|SMAD2|SMAD3|PLCG2|AKT3|PIK3CA|PIK3CB|RB1|MAPK1|PIK3R1|TGFBR2|IGF1R|PRKCA|ARID2|BRD7|LRP6|SOS2|SOS1|LRP5|ARID1B|ARID1A|GSK3B|MET|BRAF|PBRM1|APC	0.00296322	0.0118529
Hepatitis C	KEGG PATHWAY	chx05160	26	159	IFNAR1|RIPK1|AKT3|STAT1|PIK3CA|PIK3CB|EIF3E|RB1|CFLAR|MAPK1|PIK3R1|JAK1|YWHAB|NFKB1|RNASEL|APAF1|TRAF3|PPP2R2A|PPP2R2B|OCLN|SOS2|SOS1|EIF2AK4|GSK3B|PIAS1|BRAF	0.00316367	0.0124859
Hypertrophic cardiomyopathy (HCM)	KEGG PATHWAY	chx05410	18	95	ITGA8|ITGB1|LAMA2|RYR2|ITGB5|ITGA6|PRKAA2|ITGA1|PRKAG2|ITGA4|TPM2|PRKAA1|SGCB|CACNB2|ITGAV|ITGB8|CACNA2D1|TGFB2	0.00342913	0.0133556
Endometrial cancer	KEGG PATHWAY	chx05213	13	58	SOS2|SOS1|PIK3CA|PIK3CB|GSK3B|MAPK1|AKT3|BRAF|PIK3R1|PDPK1|CDH1|APC|CTNNA1	0.0035878	0.0137921
TGF-beta signaling pathway	KEGG PATHWAY	chx04350	18	96	ACVR2A|TGFB2|SMURF2|LTBP1|TGFBR2|SMAD4|SMAD5|THSD4|ZFYVE16|ROCK1|SMAD2|SMAD1|ZFYVE9|NEO1|BMP6|MAPK1|SMAD3|CREBBP	0.00377684	0.0143326
Circadian rhythm	KEGG PATHWAY	chx04710	9	32	BTRC|CLOCK|PRKAA2|PRKAG2|NPAS2|PRKAA1|RORB|PER3|FBXW11	0.00420336	0.0157493
Adrenergic signaling in cardiomyocytes	KEGG PATHWAY	chx04261	25	155	PPP2R3A|MAPK14|AKT3|GNAI1|CACNB2|RYR2|TPM2|MAPK1|PLCB1|PRKCA|CREB5|PPP2R2A|PPP2R2B|ATP2B1|CACNA2D1|GNAQ|RAPGEF4|PPP1CB|RPS6KA5|ADCY9|CREB3L2|CREM|PRKACB|PPP2R5A|ATF2	0.004384	0.0162208
Toxoplasmosis	KEGG PATHWAY	chx05145	20	114	ITGB1|LAMA2|MAPK9|LAMA4|STAT1|NFKB1|TAB2|TGFB2|ITGA6|MAPK14|MAPK1|AKT3|IFNGR2|JAK1|LAMB1|PDPK1|MAPK8|LAMC1|IRAK4|GNAI1	0.00455022	0.016628
Signaling pathways regulating pluripotency of stem cells	KEGG PATHWAY	chx04550	23	139	SMAD4|SMAD5|JARID2|SMAD1|SMAD2|SMAD3|MAPK14|AKT3|LIFR|PIK3CA|PIK3CB|MAPK1|PIK3R1|JAK1|ACVR2A|IGF1R|RIF1|IL6ST|FGFR2|FGFR1|GSK3B|APC|KAT6A	0.00466116	0.0168257
Fanconi anemia pathway	KEGG PATHWAY	chx03460	12	54	WDR48|USP1|ERCC4|REV3L|FANCC|ATR|REV1|BRIP1|FANCM|RAD51C|PMS2|POLI	0.005342	0.019051
Colorectal cancer	KEGG PATHWAY	chx05210	17	92	TGFBR2|TGFB2|MAPK9|SOS2|SOS1|SMAD4|PIK3CA|PIK3CB|SMAD2|GSK3B|MAPK1|AKT3|BRAF|PIK3R1|APC|MAPK8|SMAD3	0.00544569	0.0191896
Propanoate metabolism	KEGG PATHWAY	chx00640	9	34	PCCA|ACACA|ACACB|ACSS3|HADHA|SUCLG2|PCCB|BCKDHB|ECHDC1	0.00586322	0.0204178
NOD-like receptor signaling pathway	KEGG PATHWAY	chx04621	26	168	ANTXR2|MAPK14|IFNAR1|VDAC2|NEK7|SUGT1|STAT1|MAPK1|JAK1|NFKB1|MAPK8|TRPM7|RNASEL|IRAK4|PLCB1|TRAF3|TP53BP1|ITPR2|ITPR1|RIPK1|MAPK9|TAB3|TAB2|RIPK2|ERBIN|DNM1L	0.00597903	0.020579
Melanoma	KEGG PATHWAY	chx05218	14	71	IGF1R|PDGFC|PDGFD|MET|PIK3CA|PIK3CB|RB1|CDH1|AKT3|BRAF|PIK3R1|MITF|MAPK1|FGFR1	0.00684951	0.0233041
Estrogen signaling pathway	KEGG PATHWAY	chx04915	22	136	PLCB1|FKBP5|AKT3|GNAI1|NCOA1|PIK3CA|PIK3CB|MAPK1|PGR|PIK3R1|SRC|CREB5|ITPR2|ITPR1|SOS2|GNAQ|SOS1|ESR1|ADCY9|CREB3L2|PRKACB|ATF2	0.00699637	0.0235333
Adipocytokine signaling pathway	KEGG PATHWAY	chx04920	14	72	CPT1A|MAPK9|ACACB|ACSL3|PTPN11|PRKAG2|PRKAA2|PRKAA1|ACSL5|AKT3|ACSL4|NFKB1|MAPK8|LEPR	0.00759872	0.0252721
Fatty acid biosynthesis	KEGG PATHWAY	chx00061	6	17	ACACA|ACACB|ACSL3|ACSL4|ACSL5|CBR4	0.00772708	0.0254135
Gap junction	KEGG PATHWAY	chx04540	16	89	SRC|PDGFC|PDGFD|GNAQ|SOS1|PLCB1|MAP3K2|ADCY9|PRKCA|MAPK1|MAP2K5|PRKACB|ITPR2|ITPR1|SOS2|GNAI1	0.00858858	0.0279365
B cell receptor signaling pathway	KEGG PATHWAY	chx04662	14	74	NFATC3|SOS2|SOS1|PIK3CA|PIK3CB|GSK3B|PLCG2|PPP3CA|AKT3|PIK3R1|NFKB1|MAPK1|PPP3CB|PPP3CC	0.0092915	0.0292714
Small cell lung cancer	KEGG PATHWAY	chx05222	17	98	ITGB1|LAMA2|PTK2|LAMA4|RB1|PIK3CA|PIK3CB|ITGAV|ITGA6|RARB|AKT3|APAF1|PIK3R1|LAMB1|NFKB1|LAMC1|TRAF3	0.00929566	0.0292714
Dilated cardiomyopathy (DCM)	KEGG PATHWAY	chx05414	17	98	ITGA8|ITGB1|LAMA2|ITGB5|CACNB2|ITGA1|RYR2|ITGA4|SGCB|ITGAV|TPM2|ADCY9|PRKACB|ITGA6|ITGB8|CACNA2D1|TGFB2	0.00929566	0.0292714
Chemokine signaling pathway	KEGG PATHWAY	chx04062	27	184	PTK2|PLCB1|RAP1B|ADCY9|AKT3|WASL|GNAI1|STAT1|PIK3CA|PIK3CB|GRK3|TIAM1|MAPK1|PIK3R1|NFKB1|SRC|GNB4|SOS2|PARD3|ITK|SOS1|ROCK1|ROCK2|GSK3B|BRAF|PRKACB|ELMO1	0.0094674	0.0294984
Human immunodeficiency virus 1 infection	KEGG PATHWAY	chx05170	32	230	PTK2|MAPK14|PLCG2|AKT3|ATR|GNAI1|FBXW11|PIK3CA|PIK3CB|MAPK1|NFATC3|PIK3R1|NFKB1|MAPK8|MAPK9|IRAK4|PRKCA|GNB4|PDIA3|CUL5|ITPR2|ITPR1|RIPK1|SAMHD1|GNAQ|TAB2|BTRC|PPP3CA|PPP3CB|PPP3CC|PAK2|PAK3	0.00994454	0.0306623
Fatty acid metabolism	KEGG PATHWAY	chx01212	12	60	CPT1A|HACD1|ACACA|PPT1|ACSL3|HADHA|SCP2|ACSL4|ACSL5|CBR4|HSD17B4|ACADL	0.0107542	0.0328171
Viral carcinogenesis	KEGG PATHWAY	chx05203	31	223	HDAC4|HDAC9|KAT2B|IL6ST|POLB|REL|DLG1|GTF2E1|PIK3CA|PIK3CB|UBE3A|RB1|GTF2A1L|MAPK1|PIK3R1|JAK1|YWHAB|PSMC1|SRC|TRAF3|GTF2H3|CREB5|SND1|NFKB1|RASA2|SNW1|CREB3L2|PRKACB|RBPJ|CREBBP|ATF2	0.0111487	0.0334017
mRNA surveillance pathway	KEGG PATHWAY	chx03015	16	92	CPSF6|GSPT1|SMG6|SMG1|NCBP2|PABPC1|PPP2R3A|PPP2R2A|CSTF3|PPP2R2B|WDR33|UPF2|PPP1CB|RNGTT|HBS1L|PPP2R5A	0.0111715	0.0334017
Longevity regulating pathway - multiple species	KEGG PATHWAY	chx04213	12	62	IGF1R|PIK3CA|PIK3CB|PRKAG2|PRKAA2|PRKAA1|ADCY9|INSR|AKT3|PIK3R1|PRKACB|CAT	0.0132791	0.0392113
Kaposi sarcoma-associated herpesvirus infection	KEGG PATHWAY	chx05167	28	199	NFATC3|HIF1A|IL6ST|MAPK14|PLCG2|AKT3|MAP2K4|STAT1|PIK3CA|PIK3CB|RB1|MAPK1|PIK3R1|JAK1|NFKB1|MAPK8|MAPK9|SRC|TRAF3|GNB4|ITPR2|ITPR1|GSK3B|IFNAR1|PPP3CA|PPP3CB|PPP3CC|CREBBP	0.0133795	0.0392113
Gastric cancer	KEGG PATHWAY	chx05226	23	155	TGFB2|SMAD4|SMAD2|SMAD3|AKT3|RARB|PIK3CA|PIK3CB|RB1|MAPK1|PIK3R1|CDH1|TGFBR2|FGFR2|CTNNA1|LRP6|SOS2|SOS1|LRP5|GSK3B|MET|BRAF|APC	0.0141052	0.0409327
Cholinergic synapse	KEGG PATHWAY	chx04725	18	113	PLCB1|GNAQ|PRKCA|PIK3CA|PIK3CB|PRKACB|FYN|CAMK4|ADCY9|CREB3L2|AKT3|PIK3R1|GNB4|ITPR2|MAPK1|ITPR1|CREB5|GNAI1	0.0156423	0.0449526
RNA degradation	KEGG PATHWAY	chx03018	14	80	PAN3|DCP2|CNOT6L|DIS3|PABPC1|PNPT1|EXOSC8|CNOT8|TTC37|XRN1|CNOT2|ZCCHC7|CNOT6|DHX36	0.0161896	0.0460782
Arrhythmogenic right ventricular cardiomyopathy (ARVC)	KEGG PATHWAY	chx05412	14	82	ITGA8|ITGB1|LAMA2|ITGB5|ITGA1|RYR2|ITGA4|SGCB|ITGAV|CACNB2|ITGA6|ITGB8|CACNA2D1|CTNNA1	0.0191961	0.0541146
Toll-like receptor signaling pathway	KEGG PATHWAY	chx04620	17	108	MAPK14|TRAF3|STAT1|AKT3|TAB2|PIK3CB|TOLLIP|NFKB1|RIPK1|IFNAR1|PIK3CA|PIK3R1|MAP2K4|MAPK1|MAPK8|MAPK9|IRAK4	0.0202323	0.0564976
Cell cycle	KEGG PATHWAY	chx04110	19	126	TGFB2|RB1|ORC6|ORC2|ORC4|STAG1|CDC23|CDC27|SMAD2|GSK3B|ABL1|TFDP2|ATR|CDC14A|SMAD4|YWHAB|SMAD3|ANAPC4|CREBBP	0.0210754	0.058302
Glioma	KEGG PATHWAY	chx05214	13	75	IGF1R|SOS2|SOS1|PRKCA|PIK3CA|PIK3CB|CAMK4|RB1|PLCG2|AKT3|BRAF|PIK3R1|MAPK1	0.0213022	0.0583838
Cortisol synthesis and secretion	KEGG PATHWAY	chx04927	12	67	PLCB1|ITPR1|GNAQ|CREB5|ADCY9|KCNK2|CREB3L2|PRKACB|ITPR2|PBX1|PDE8A|ATF2	0.0215576	0.0585416
Transcriptional misregulation in cancer	KEGG PATHWAY	chx05202	26	190	PTK2|PBX3|SMAD1|BCL11B|RUNX1T1|REL|MITF|SUPT3H|FLT1|BMP2K|MLLT3|KDM6A|JMJD1C|PML|NFKB1|SIN3A|TGFBR2|IGF1R|TMPRSS2|PROM1|PAX8|ARNT2|PBX1|MEF2C|MET|NSD2	0.022064	0.0593721
Wnt signaling pathway	KEGG PATHWAY	chx04310	23	163	NFATC3|RYK|SMAD4|FBXW11|PSEN1|MAPK8|MAPK9|PLCB1|PRKCA|PRKACB|APC|ROR1|LRP6|TBL1XR1|LRP5|BTRC|ROCK2|GSK3B|CTNNBIP1|PPP3CA|PPP3CB|PPP3CC|CREBBP	0.0226637	0.0604365
N-Glycan biosynthesis	KEGG PATHWAY	chx00510	10	52	ST6GAL2|TUSC3|ALG6|MAN2A1|ALG5|MGAT4A|STT3B|STT3A|ALG14|MAN1A2	0.023449	0.0619725
Pantothenate and CoA biosynthesis	KEGG PATHWAY	chx00770	5	17	PANK1|PANK3|PANK2|BCAT1|AASDHPPT	0.0264453	0.0692725
Vasopressin-regulated water reabsorption	KEGG PATHWAY	chx04962	9	46	RAB5C|DYNC2H1|CREB5|DYNC1I2|ADCY9|CREB3L2|DYNC1LI1|PRKACB|DYNC2LI1	0.0282058	0.0732361
Fc gamma R-mediated phagocytosis	KEGG PATHWAY	chx04666	15	96	PLPP1|PLD1|PRKCA|PIK3CA|PIK3CB|PRKCE|PLCG2|AKT3|WASL|PIK3R1|MAPK1|PLA2G4A|ASAP1|ASAP2|MYO10	0.0294179	0.075719
Aldosterone-regulated sodium reabsorption	KEGG PATHWAY	chx04960	8	39	PRKCA|PIK3CA|PIK3CB|NEDD4L|INSR|MAPK1|PIK3R1|PDPK1	0.0303126	0.0773495
ECM-receptor interaction	KEGG PATHWAY	chx04512	15	98	ITGA8|ITGB1|LAMA2|SV2B|LAMA4|ITGB8|ITGA4|ITGAV|ITGA6|ITGA1|LAMB1|ITGB5|VWF|LAMC1|COL6A3	0.0338274	0.0855803
Fluid shear stress and atherosclerosis	KEGG PATHWAY	chx05418	20	143	ACVR2A|PTK2|PIK3R1|SRC|PIK3CA|PIK3CB|PRKAA2|PRKAA1|MAP3K5|MAPK14|MEF2A|AKT3|ITGAV|MAP2K5|MAP2K4|NFKB1|MAPK8|MAPK9|MEF2C|IL1R1	0.0342474	0.0859088
Amoebiasis	KEGG PATHWAY	chx05146	16	108	PLCB1|LAMA2|PTK2|LAMA4|GNAQ|RAB5C|PRKCA|PIK3CA|PIK3CB|TGFB2|PIK3R1|PRKACB|LAMB1|NFKB1|LAMC1|IL1R1	0.0365782	0.0909845
Lysosome	KEGG PATHWAY	chx04142	18	127	AP3B1|MFSD8|SUMF1|ASAH1|MANBA|CTSO|GNPTAB|SLC17A5|AGA|AP3S2|AP4E1|LAMP2|ATP6V0A2|GALC|IGF2R|ARSB|CTSS|PPT1	0.0389065	0.0959694
Thyroid hormone synthesis	KEGG PATHWAY	chx04918	12	75	LRP2|PLCB1|GNAQ|PRKCA|CREB5|ADCY9|CREB3L2|PRKACB|ITPR2|ITPR1|PAX8|ATF2	0.0419307	0.101973
Homologous recombination	KEGG PATHWAY	chx03440	8	42	RAD54B|TOPBP1|MRE11|BABAM1|NBN|BRIP1|RAD51C|UIMC1	0.0420295	0.101973
Acute myeloid leukemia	KEGG PATHWAY	chx05221	11	67	SOS2|SOS1|PIK3CA|PIK3CB|AKT3|RUNX1T1|BRAF|PIK3R1|NFKB1|PML|MAPK1	0.0436545	0.105055
Hippo signaling pathway - multiple species	KEGG PATHWAY	chx04392	6	28	WWTR1|SAV1|LATS1|STK3|FAT4|MOB1B	0.0489773	0.116914
Salmonella infection	KEGG PATHWAY	chx05132	13	86	DYNC1I2|PKN2|ROCK1|ROCK2|MAPK14|MAPK1|DYNC1LI1|IFNGR2|NFKB1|MAPK8|MAPK9|DYNC2H1|WASL	0.0494472	0.117091
Long-term depression	KEGG PATHWAY	chx04730	10	61	PLCB1|IGF1R|GNAQ|PRKCA|MAPK1|BRAF|ITPR2|PLA2G4A|ITPR1|GNAI1	0.0532119	0.125006
Leishmaniasis	KEGG PATHWAY	chx05140	11	70	ITGB1|TGFB2|STAT1|TAB2|ITGA4|MAPK14|MAPK1|IFNGR2|JAK1|NFKB1|IRAK4	0.0549628	0.128102
Platinum drug resistance	KEGG PATHWAY	chx01524	12	79	ATP7A|PIK3CB|MAP3K5|AKT3|MAPK1|REV3L|PIK3R1|PIK3CA|PDPK1|TOP2B|XPA|APAF1	0.0559942	0.129487
Th1 and Th2 cell differentiation	KEGG PATHWAY	chx04658	13	89	NFATC3|STAT1|MAPK9|RBPJ|MAPK14|PPP3CA|MAPK1|IFNGR2|JAK1|NFKB1|MAPK8|PPP3CC|PPP3CB	0.0602364	0.138217
Type II diabetes mellitus	KEGG PATHWAY	chx04930	8	46	PIK3CA|PIK3CB|PRKCE|INSR|MAPK1|PIK3R1|MAPK8|MAPK9	0.0618145	0.140747
Cushing syndrome	KEGG PATHWAY	chx04934	20	156	GNAI1|PLCB1|ITPR1|RB1|GNAQ|ASH2L|CREB5|RAP1B|KCNK2|GSK3B|CREB3L2|ADCY9|MAPK1|BRAF|PRKACB|ITPR2|APC|PBX1|PDE8A|ATF2	0.0664795	0.150213
Renin secretion	KEGG PATHWAY	chx04924	11	73	PLCB1|ITPR1|GNAQ|PDE3A|PDE3B|PRKACB|ITPR2|PPP3CA|PPP3CB|PPP3CC|GNAI1	0.0680701	0.151194
Peroxisome	KEGG PATHWAY	chx04146	12	82	AGPS|ACSL3|CROT|SCP2|ACSL4|ACSL5|CAT|IDH2|SLC25A17|ABCD3|ABCD2|HSD17B4	0.0684103	0.151194
Epstein-Barr virus infection	KEGG PATHWAY	chx05169	26	215	MAPK14|PLCG2|AKT3|MAP2K4|STAT1|PIK3CA|PIK3CB|RB1|PIK3R1|JAK1|NFKB1|MAPK8|MAPK9|APAF1|SIN3A|TRAF3|PDIA3|PSMC1|RIPK1|SNW1|TAB2|PSMD11|IFNAR1|ITGAL|IRAK4|RBPJ	0.068446	0.151194
Tuberculosis	KEGG PATHWAY	chx05152	23	188	TGFB2|MAPK14|AKT3|IFNGR2|MRC1|STAT1|MAPK1|JAK1|NFKB1|MAPK8|MAPK9|APAF1|SRC|RAB5C|LAMP2|CTSS|RIPK2|IRAK4|ATP6V0A2|PPP3CA|PPP3CB|PPP3CC|CREBBP	0.0755167	0.165577
Mitophagy - animal	KEGG PATHWAY	chx04137	10	66	TAX1BP1|SRC|AMBRA1|RRAS2|HIF1A|RHOT1|MITF|MAPK8|MAPK9|TBC1D15	0.0774291	0.168522
Sphingolipid metabolism	KEGG PATHWAY	chx00600	8	49	PLPP1|CERS6|KDSR|ASAH1|SPTLC1|ACER2|GALC|B4GALT6	0.0799213	0.172069
Aldosterone synthesis and secretion	KEGG PATHWAY	chx04925	14	103	PLCB1|GNAQ|PRKCA|CREB5|PRKCE|CAMK4|ADCY9|CREB3L2|ITPR2|PRKD3|PRKACB|ATP2B1|ITPR1|ATF2	0.0802212	0.172069
Apoptosis	KEGG PATHWAY	chx04210	19	151	MAPK9|LMNB1|ITPR1|CTSO|PTPN13|PIK3CA|PIK3CB|MAP3K5|RIPK1|CFLAR|AKT3|APAF1|PIK3R1|NFKB1|ITPR2|PDPK1|MAPK8|CTSS|MAPK1	0.0820441	0.174713
Amyotrophic lateral sclerosis (ALS)	KEGG PATHWAY	chx05014	8	50	ALS2|MAP3K5|MAPK14|CAT|PPP3CA|PPP3CB|PPP3CC|APAF1	0.0865873	0.18307
Regulation of lipolysis in adipocytes	KEGG PATHWAY	chx04923	9	59	PIK3CA|PIK3CB|ADCY9|PDE3B|INSR|AKT3|PIK3R1|PRKACB|GNAI1	0.0882612	0.184358
Gastric acid secretion	KEGG PATHWAY	chx04971	11	77	PLCB1|GNAQ|PRKCA|SLC26A7|ADCY9|KCNK2|PRKACB|ITPR2|ITPR1|CFTR|GNAI1	0.0884419	0.184358
One carbon pool by folate	KEGG PATHWAY	chx00670	4	18	MTR|MTFMT|MTHFD1L|MTHFD2	0.0920018	0.190437
Amphetamine addiction	KEGG PATHWAY	chx05031	10	69	PPP1CB|PRKCA|CREB5|CAMK4|CREB3L2|PRKACB|PPP3CA|PPP3CB|PPP3CC|ATF2	0.0947764	0.194818
Insulin secretion	KEGG PATHWAY	chx04911	12	88	RAPGEF4|GNAQ|PLCB1|PRKCA|CREB5|RYR2|ADCY9|CREB3L2|KCNN2|PRKACB|RIMS2|ATF2	0.0982593	0.198848
Thermogenesis	KEGG PATHWAY	chx04714	27	235	KDM1A|SMARCC1|KDM3A|PRKAG2|PRKAA2|PRKAA1|MAPK14|MAP3K5|CPT1A|CREB5|PRKACB|FGFR1|RPS6KA1|RPS6KA3|SOS2|SOS1|ARID1B|ARID1A|ADCY9|ACSL4|ACSL5|CREB3L2|ACSL3|KDM3B|RHEB|UQCRC2|ATF2	0.0985032	0.198848
Alzheimer disease	KEGG PATHWAY	chx05010	21	175	PLCB1|BACE2|ATF6|GNAQ|ITPR1|RTN4|RYR3|PSEN1|GSK3B|ADAM10|MME|MAPK1|ADAM17|ITPR2|PPP3CA|PPP3CB|IDE|UQCRC2|APP|APAF1|PPP3CC	0.0987524	0.198848
IL-17 signaling pathway	KEGG PATHWAY	chx04657	12	90	TRAF3|SRSF1|TAB3|TAB2|GSK3B|MAPK14|MAPK1|NFKB1|TRAF3IP2|MAPK8|MAPK9|USP25	0.109713	0.219427
Circadian entrainment	KEGG PATHWAY	chx04713	13	100	GNAI1|PLCB1|RPS6KA5|PRKCA|GNB4|RYR3|RYR2|ADCY9|PER3|MAPK1|PRKACB|ITPR1|GNAQ	0.112644	0.223776
Morphine addiction	KEGG PATHWAY	chx05032	12	91	PRKCA|GNB4|PDE3A|GRK3|PDE3B|ADCY9|PRKACB|GABRA4|PDE4D|PDE10A|PDE8A|GNAI1	0.115721	0.228356
Serotonergic synapse	KEGG PATHWAY	chx04726	15	120	GNAI1|PLCB1|GNAQ|PRKCA|GNB4|APP|HTR4|TRPC1|KCNN2|PRKACB|ITPR2|MAPK1|PLA2G4A|ITPR1|BRAF	0.116567	0.228502
Breast cancer	KEGG PATHWAY	chx05224	18	150	IGF1R|NCOA1|LRP6|SOS2|SOS1|LRP5|PIK3CA|PIK3CB|ESR1|RB1|GSK3B|MAPK1|AKT3|PGR|BRAF|PIK3R1|APC|FGFR1	0.119186	0.232099
Natural killer cell mediated cytotoxicity	KEGG PATHWAY	chx04650	17	141	IFNGR2|SOS1|PRKCA|PIK3CA|PIK3CB|FYN|PLCG2|IFNAR1|ITGAL|BRAF|PIK3R1|PPP3CA|MAPK1|PPP3CB|PPP3CC|PTPN11|SOS2	0.123667	0.23925
Ferroptosis	KEGG PATHWAY	chx04216	7	46	ACSL3|ACSL4|ACSL5|SLC39A8|ATG7|VDAC2|CP	0.124606	0.239503
Pancreatic secretion	KEGG PATHWAY	chx04972	13	103	PLCB1|RAB27B|GNAQ|PRKCA|RYR2|RAP1B|ADCY9|ITPR2|TRPC1|SLC12A2|ATP2B1|ITPR1|CFTR	0.130502	0.249216
HIF-1 signaling pathway	KEGG PATHWAY	chx04066	14	114	IGF1R|IFNGR2|PRKCA|PIK3CA|PIK3CB|HIF1A|PLCG2|INSR|AKT3|PIK3R1|NFKB1|MAPK1|CREBBP|FLT1	0.138105	0.259634
Aminoacyl-tRNA biosynthesis	KEGG PATHWAY	chx00970	9	66	MTFMT|IARS2|EARS2|FARS2|NARS2|FARSB|FARSA|RARS2|LARS2	0.139097	0.259634
Ribosome biogenesis in eukaryotes	KEGG PATHWAY	chx03008	11	85	MDN1|XPO1|BMS1|NMD3|HEATR1|UTP18|RCL1|XRN1|NVL|SPATA5|NAT10	0.139173	0.259634
Measles	KEGG PATHWAY	chx05162	17	144	CBLB|TRAF3|STAT1|TAB2|PIK3CB|JAK1|EIF2AK4|GSK3B|AKT3|IFNAR1|APAF1|PIK3R1|PIK3CA|NFKB1|MAPK8|MAPK9|IRAK4	0.139466	0.259634
Influenza A	KEGG PATHWAY	chx05164	20	175	IFNGR2|XPO1|TRAF3|STAT1|AKT3|NUP98|PRKCA|PIK3CA|PIK3CB|NFKB1|TMPRSS2|APAF1|IFNAR1|CREBBP|PIK3R1|JAK1|PML|MAPK1|RNASEL|IRAK4	0.14335	0.261084
Endocrine and other factor-regulated calcium reabsorption	KEGG PATHWAY	chx04961	7	48	PLCB1|GNAQ|ESR1|PRKCA|ADCY9|DNM3|PRKACB	0.143645	0.261084
Notch signaling pathway	KEGG PATHWAY	chx04330	7	48	SNW1|RBPJ|KAT2B|ADAM17|PSEN1|CREBBP|NUMBL	0.143645	0.261084
Bladder cancer	KEGG PATHWAY	chx05219	6	39	SRC|RPS6KA5|RB1|MAPK1|BRAF|CDH1	0.143773	0.261084
Other types of O-glycan biosynthesis	KEGG PATHWAY	chx00514	4	22	EOGT|ST6GAL2|GXYLT1|B3GLCT	0.147129	0.264393
Central carbon metabolism in cancer	KEGG PATHWAY	chx05230	9	67	PIK3CA|PIK3CB|HIF1A|MET|AKT3|PIK3R1|MAPK1|FGFR2|FGFR1	0.147381	0.264393
Vascular smooth muscle contraction	KEGG PATHWAY	chx04270	16	140	PLCB1|PPP1CB|GNAQ|CALCRL|PRKCA|PRKCE|ROCK1|ROCK2|ADCY9|MAPK1|PPP1R12A|PRKACB|ITPR2|PLA2G4A|ITPR1|BRAF	0.175538	0.313008
Calcium signaling pathway	KEGG PATHWAY	chx04020	22	202	PLCG2|PLCE1|VDAC2|P2RX4|RYR3|RYR2|ASPH|CAMK4|PHKB|ITPKC|PLCB1|PRKCA|HTR4|ITPR2|ITPR1|ATP2B1|GNAQ|ADCY9|PRKACB|PPP3CA|PPP3CB|PPP3CC	0.176643	0.313092
Glycosaminoglycan biosynthesis - heparan sulfate / heparin	KEGG PATHWAY	chx00534	4	24	NDST1|EXTL3|NDST4|XYLT1	0.178508	0.314515
Glycosylphosphatidylinositol (GPI)-anchor biosynthesis	KEGG PATHWAY	chx00563	4	25	PIGP|PGAP1|PIGF|PIGN	0.194971	0.341488
Metabolic pathways	KEGG PATHWAY	chx01100	140	1505	PGAP1|TUSC3|PCCB|IPMK|P4HA2|P4HA3|P4HA1|PI4K2B|UGP2|CERS6|NDST1|PIK3CB|NDST4|INPP4B|ADK|MAN1A2|SPTLC1|GLO1|NADK2|PIP4K2A|MTMR2|PCCA|MTMR3|IDH2|EXTL3|BCAT1|XYLT1|PIK3C2A|PIK3C2G|PDE8A|GMPR|GMPS|DHTKD1|INPP5B|NME7|PLD1|INPP5F|MBOAT2|ACSL3|ADCY9|ACSL4|ACSL5|UQCRC2|CTPS2|PLCB1|ALG6|ALG5|ACADL|PANK1|PANK3|PANK2|ITPKC|GMDS|RRM2B|FDFT1|B4GALT4|PDE5A|B4GALT6|NUDT9|GNPNAT1|UMPS|PIKFYVE|MAN2A1|GYS1|RIMKLB|…	0.200097	0.348404
Nucleotide excision repair	KEGG PATHWAY	chx03420	6	45	ERCC8|GTF2H3|XPA|ERCC4|ERCC6|MNAT1	0.216044	0.373971
Valine, leucine and isoleucine degradation	KEGG PATHWAY	chx00280	7	55	PCCA|PCCB|AUH|HADHA|BCAT1|BCKDHB|MCCC1	0.219805	0.378269
Purine metabolism	KEGG PATHWAY	chx00230	15	137	PAPSS1|NUDT9|NME7|PDE8A|PDE3A|ADCY9|ADK|AK8|RRM2B|GMPR|PDE3B|PDE4D|PDE10A|PDE5A|GMPS	0.226216	0.387052
Retrograde endocannabinoid signaling	KEGG PATHWAY	chx04723	16	148	PLCB1|MAPK9|GNAQ|PRKCA|GNB4|ADCY9|NAPEPLD|MAPK14|MAPK1|PRKACB|ITPR2|GABRA4|MAPK8|ITPR1|RIMS1|GNAI1	0.230295	0.391767
RNA transport	KEGG PATHWAY	chx03013	18	170	NUP88|XPO1|NMD3|XPOT|NCBP2|NUP98|EIF4G3|PABPC1|EIF2B5|NUP35|EIF3E|NDC1|EIF2B3|NUP153|NUP107|UPF2|CYFIP1|NUP205	0.236986	0.40006
NF-kappa B signaling pathway	KEGG PATHWAY	chx04064	11	97	TRAF3|PLCG2|TAB3|TAB2|RIPK1|CFLAR|IL1R1|ERC1|NFKB1|IRAK4|TNFSF13B	0.237874	0.40006
Ovarian steroidogenesis	KEGG PATHWAY	chx04913	6	47	BMP6|IGF1R|ADCY9|INSR|PRKACB|PLA2G4A	0.242491	0.405522
Jak-STAT signaling pathway	KEGG PATHWAY	chx04630	21	205	IFNAR1|SOCS7|IFNGR2|STAT1|PRLR|PIK3CA|PIK3CB|IL27RA|SOS1|LEPR|AKT3|SOS2|OSMR|PTPN11|PIK3R1|JAK1|PIAS1|IL6ST|STAM2|CREBBP|LIFR	0.257208	0.427717
Melanogenesis	KEGG PATHWAY	chx04916	11	100	PLCB1|GNAQ|PRKCA|ADCY9|GSK3B|CREB3L2|MAPK1|PRKACB|MITF|CREBBP|GNAI1	0.265955	0.438833
Non-alcoholic fatty liver disease (NAFLD)	KEGG PATHWAY	chx04932	16	153	MAPK9|ITCH|PIK3CA|PIK3CB|PRKAG2|PRKAA2|PRKAA1|LEPR|INSR|AKT3|GSK3B|PIK3R1|NFKB1|MAPK8|MAP3K5|UQCRC2	0.267751	0.438833
Thyroid cancer	KEGG PATHWAY	chx05216	5	39	CDH1|MAPK1|CCDC6|BRAF|PAX8	0.26911	0.438833
Fatty acid degradation	KEGG PATHWAY	chx00071	6	49	CPT1A|ACSL3|HADHA|ACSL4|ACSL5|ACADL	0.269823	0.438833
Renin-angiotensin system	KEGG PATHWAY	chx04614	4	30	LNPEP|MME|PRCP|PREP	0.28284	0.457489
Cocaine addiction	KEGG PATHWAY	chx05030	6	51	CREB5|CREB3L2|PRKACB|NFKB1|ATF2|GNAI1	0.297855	0.479158
Cell adhesion molecules (CAMs)	KEGG PATHWAY	chx04514	16	158	ITGA8|ITGB1|PTPRF|CDH1|NRCAM|ITGB8|MPZL1|ITGA4|ITGAV|NECTIN3|NEO1|ITGAL|ITGA6|ALCAM|OCLN|PTPRM	0.307192	0.491508
Prion diseases	KEGG PATHWAY	chx05020	4	32	MAPK1|FYN|LAMC1|PRKACB	0.319591	0.508596
Non-homologous end-joining	KEGG PATHWAY	chx03450	2	13	MRE11|XRCC4	0.336884	0.532344
Starch and sucrose metabolism	KEGG PATHWAY	chx00500	4	33	GYS1|PYGL|GBE1|UGP2	0.33811	0.532344
Salivary secretion	KEGG PATHWAY	chx04970	10	97	PLCB1|GNAQ|PRKCA|RYR3|SLC12A2|ADCY9|ITPR2|PRKACB|ATP2B1|ITPR1	0.343501	0.537969
Autophagy - other	KEGG PATHWAY	chx04136	4	34	ULK2|ATG4C|ATG2B|ATG7	0.356664	0.555645
Pertussis	KEGG PATHWAY	chx05133	8	77	ITGB1|MAPK14|MAPK1|NFKB1|MAPK8|MAPK9|IRAK4|GNAI1	0.362224	0.556817
ABC transporters	KEGG PATHWAY	chx02010	8	77	ABCG2|CFTR|ABCA6|ABCC9|ABCA1|ABCD3|ABCD2|ABCC1	0.362224	0.556817
Protein export	KEGG PATHWAY	chx03060	3	24	SRP72|SRPRB|SEC63	0.363698	0.556817
Basal transcription factors	KEGG PATHWAY	chx03022	5	45	GTF2H3|GTF2E1|GTF2A1L|GTF2I|MNAT1	0.364941	0.556817
Apoptosis - multiple species	KEGG PATHWAY	chx04215	4	35	BIRC6|MAPK8|MAPK9|APAF1	0.37521	0.567111
PPAR signaling pathway	KEGG PATHWAY	chx03320	9	89	CPT1A|ACSL3|SCP2|ACSL4|ACSL5|SORBS1|PDPK1|ACADL|PLIN2	0.375519	0.567111
GABAergic synapse	KEGG PATHWAY	chx04727	9	90	SRC|SLC38A1|PRKCA|GNB4|ADCY9|PRKACB|GABRA4|GPHN|GNAI1	0.387067	0.581583
Glycerophospholipid metabolism	KEGG PATHWAY	chx00564	10	104	PLPP1|PTDSS2|LPGAT1|PLD1|CEPT1|MBOAT2|DGKH|PLA2G4A|DGKE|GPCPD1	0.419625	0.627319
Primary bile acid biosynthesis	KEGG PATHWAY	chx00120	2	16	HSD17B4|SCP2	0.424303	0.631124
Cysteine and methionine metabolism	KEGG PATHWAY	chx00270	5	49	MTR|ENOPH1|DNMT3A|SMS|BCAT1	0.429476	0.635624
Viral myocarditis	KEGG PATHWAY	chx05416	7	72	LAMA2|EIF4G3|FYN|SGCB|ITGAL|ABL1|ABL2	0.439222	0.64424
Phosphonate and phosphinate metabolism	KEGG PATHWAY	chx00440	1	6	CEPT1	0.43965	0.64424
Cholesterol metabolism	KEGG PATHWAY	chx04979	5	50	LRP2|VDAC2|VAPB|VAPA|ABCA1	0.445441	0.64951
2-Oxocarboxylic acid metabolism	KEGG PATHWAY	chx01210	2	17	IDH2|BCAT1	0.45212	0.652817
Selenocompound metabolism	KEGG PATHWAY	chx00450	2	17	MTR|PAPSS1	0.45212	0.652817
African trypanosomiasis	KEGG PATHWAY	chx05143	4	40	PRKCA|PLCB1|LAMA4|GNAQ	0.466473	0.670272
Amino sugar and nucleotide sugar metabolism	KEGG PATHWAY	chx00520	5	52	UGDH|GFPT1|GMDS|GNPNAT1|UGP2	0.477007	0.682097
Inflammatory bowel disease (IBD)	KEGG PATHWAY	chx05321	6	64	TGFB2|STAT1|SMAD2|SMAD3|IFNGR2|NFKB1	0.485061	0.690279
Ether lipid metabolism	KEGG PATHWAY	chx00565	5	53	PLPP1|PLA2G4A|AGPS|CEPT1|PLD1	0.492567	0.697606
Glycosaminoglycan biosynthesis - chondroitin sulfate / dermatan sulfate	KEGG PATHWAY	chx00532	2	19	XYLT1|CSGALNACT1	0.505347	0.708922
Steroid biosynthesis	KEGG PATHWAY	chx00100	2	19	SC5D|FDFT1	0.505347	0.708922
Fatty acid elongation	KEGG PATHWAY	chx00062	3	31	HACD1|PPT1|HADHA	0.513497	0.713592
Biosynthesis of unsaturated fatty acids	KEGG PATHWAY	chx01040	3	31	HACD1|HSD17B4|SCP2	0.513497	0.713592
Glyoxylate and dicarboxylate metabolism	KEGG PATHWAY	chx00630	3	32	PCCB|PCCA|CAT	0.533404	0.734043
Mucin type O-glycan biosynthesis	KEGG PATHWAY	chx00512	3	32	GALNT7|GALNT12|GALNT11	0.533404	0.734043
Carbohydrate digestion and absorption	KEGG PATHWAY	chx04973	4	44	PIK3CA|PIK3CB|AKT3|PIK3R1	0.535838	0.734043
Pyrimidine metabolism	KEGG PATHWAY	chx00240	5	56	CMPK1|NME7|RRM2B|CTPS2|UMPS	0.538133	0.734043
Sulfur metabolism	KEGG PATHWAY	chx00920	1	10	PAPSS1	0.597571	0.80885
Vitamin digestion and absorption	KEGG PATHWAY	chx04977	2	23	LMBRD1|ABCC1	0.601172	0.80885
Other glycan degradation	KEGG PATHWAY	chx00511	2	23	AGA|MANBA	0.601172	0.80885
Arginine and proline metabolism	KEGG PATHWAY	chx00330	4	49	P4HA2|P4HA3|P4HA1|SMS	0.615625	0.824547
Necroptosis	KEGG PATHWAY	chx04217	14	173	MAPK9|IFNGR2|STAT1|RIPK1|CFLAR|IFNAR1|VDAC2|VPS4B|JAK1|DNM1L|MAPK8|TRPM7|PYGL|PLA2G4A	0.630303	0.840404
Basal cell carcinoma	KEGG PATHWAY	chx05217	5	63	GLI2|APC|HHIP|GSK3B|GLI3	0.63618	0.844436
Histidine metabolism	KEGG PATHWAY	chx00340	2	25	ASPA|CARNMT1	0.643555	0.850411
MicroRNAs in cancer	KEGG PATHWAY	chx05206	19	237	TGFB2|DNMT3A|RPS6KA5|SOS1|MET|PRKCA|PRKCE|ROCK1|RDX|PLCG2|SOS2|NFKB1|ABL1|APC|PDCD4|ZEB1|ABCC1|CREBBP|ZEB2	0.654579	0.861135
Pyruvate metabolism	KEGG PATHWAY	chx00620	3	39	GLO1|ACACA|ACACB	0.658688	0.862707
Alanine, aspartate and glutamate metabolism	KEGG PATHWAY	chx00250	3	40	GFPT1|RIMKLB|ASPA	0.67445	0.879459
Glycosphingolipid biosynthesis - lacto and neolacto series	KEGG PATHWAY	chx00601	2	27	B4GALT4|ST3GAL6	0.682292	0.885783
Glycosaminoglycan biosynthesis - keratan sulfate	KEGG PATHWAY	chx00533	1	14	B4GALT4	0.711002	0.919024
Legionellosis	KEGG PATHWAY	chx05134	4	57	RAB1A|NFKB1|HBS1L|APAF1	0.724009	0.931768
Citrate cycle (TCA cycle)	KEGG PATHWAY	chx00020	2	30	SUCLG2|IDH2	0.733854	0.940349
Proteasome	KEGG PATHWAY	chx03050	3	45	PSMC1|PSMD11|PSMB1	0.745175	0.95074
Bile secretion	KEGG PATHWAY	chx04976	7	101	EPHX1|ABCG2|ADCY9|KCNN2|SLCO1A2|PRKACB|CFTR	0.763425	0.969845
Phagosome	KEGG PATHWAY	chx04145	12	168	ITGB1|MRC1|ITGB5|RAB5C|PIKFYVE|DYNC1I2|ITGAV|LAMP2|ATP6V0A2|CTSS|DYNC2H1|DYNC1LI1	0.775535	0.981018
Cardiac muscle contraction	KEGG PATHWAY	chx04260	6	90	CACNB2|RYR2|ASPH|TPM2|CACNA2D1|UQCRC2	0.78355	0.98694
Synaptic vesicle cycle	KEGG PATHWAY	chx04721	5	78	ATP6V0A2|UNC13B|RIMS1|DNM3|SLC1A1	0.798201	0.998073
Mineral absorption	KEGG PATHWAY	chx04978	3	50	STEAP2|TRPM7|CYBRD1	0.803063	0.998073
Tryptophan metabolism	KEGG PATHWAY	chx00380	3	50	DHTKD1|HADHA|CAT	0.803063	0.998073
Herpes simplex virus 1 infection	KEGG PATHWAY	chx05168	33	440	APAF1|EIF2B5|EIF2B3|AKT3|IFNGR2|TRAF3|SRSF1|ZNF382|STAT1|PIK3CA|PIK3CB|ZNF786|PIK3R1|JAK1|PML|NFKB1|ZNF268|RNASEL|IRAK4|SRC|ZFP28|PDIA3|ZNF583|HCFC2|PPP1CB|TAB2|PTPN11|EIF2AK4|IFNAR1|ZFP30|ZNF558|ZNF565|RHEB	0.805876	0.998073
Alcoholism	KEGG PATHWAY	chx05034	14	200	PPP1CB|HDAC4|SOS1|HDAC9|GNB4|CREB5|CAMK4|NTRK2|CREB3L2|MAPK1|BRAF|SOS2|GNAI1|ATF2	0.810565	0.999697
Malaria	KEGG PATHWAY	chx05144	3	52	MET|TGFB2|ITGAL	0.822915	1
Thiamine metabolism	KEGG PATHWAY	chx00730	1	20	AK8	0.824143	1
Spliceosome	KEGG PATHWAY	chx03040	9	137	DHX8|SNW1|SRSF1|NCBP2|AQR|SF3B1|PPIL1|USP39|DHX15	0.828214	1
Terpenoid backbone biosynthesis	KEGG PATHWAY	chx00900	1	21	PDSS1	0.838118	1
Glycerolipid metabolism	KEGG PATHWAY	chx00561	4	69	PLPP1|MBOAT2|DGKH|DGKE	0.84132	1
beta-Alanine metabolism	KEGG PATHWAY	chx00410	2	39	HADHA|SMS	0.847617	1
Pentose and glucuronate interconversions	KEGG PATHWAY	chx00040	2	39	UGDH|UGP2	0.847617	1
Mannose type O-glycan biosynthesis	KEGG PATHWAY	chx00515	1	23	B3GALNT2	0.862826	1
Mismatch repair	KEGG PATHWAY	chx03430	1	23	PMS2	0.862826	1
Drug metabolism - other enzymes	KEGG PATHWAY	chx00983	5	87	CMPK1|NME7|RRM2B|UMPS|GMPS	0.864252	1
Antifolate resistance	KEGG PATHWAY	chx01523	3	57	NFKB1|ABCG2|ABCC1	0.86519	1
Glycosaminoglycan degradation	KEGG PATHWAY	chx00531	1	24	ARSB	0.873728	1
RIG-I-like receptor signaling pathway	KEGG PATHWAY	chx04622	6	106	MAPK14|TRAF3|RIPK1|NFKB1|MAPK8|MAPK9	0.888234	1
Glutathione metabolism	KEGG PATHWAY	chx00480	3	61	SMS|RRM2B|IDH2	0.892338	1
Rheumatoid arthritis	KEGG PATHWAY	chx05323	5	92	TGFB2|TNFSF13B|ITGAL|ATP6V0A2|FLT1	0.892367	1
p53 signaling pathway	KEGG PATHWAY	chx04115	4	78	ATR|RRM2B|APAF1|SESN3	0.89897	1
Huntington disease	KEGG PATHWAY	chx05016	12	194	PLCB1|NRF1|GNAQ|DNAH5|CREB5|CREB3L2|APAF1|VDAC2|ITPR1|UQCRC2|CREBBP|SIN3A	0.900278	1
Collecting duct acid secretion	KEGG PATHWAY	chx04966	1	27	ATP6V0A2	0.901508	1
Cytosolic DNA-sensing pathway	KEGG PATHWAY	chx04623	3	63	RIPK1|NFKB1|POLR3E	0.903982	1
Intestinal immune network for IgA production	KEGG PATHWAY	chx04672	2	47	ITGA4|TNFSF13B	0.909509	1
RNA polymerase	KEGG PATHWAY	chx03020	1	29	POLR3E	0.916544	1
Porphyrin and chlorophyll metabolism	KEGG PATHWAY	chx00860	2	49	CP|EARS2	0.920798	1
Protein digestion and absorption	KEGG PATHWAY	chx04974	8	144	COL15A1|COL14A1|MEP1B|MME|COL6A3|PRCP|SLC1A1|COL12A1	0.922735	1
Parkinson disease	KEGG PATHWAY	chx05012	8	144	UBE2J1|LRRK2|UBE2G1|PRKACB|VDAC2|UQCRC2|APAF1|GNAI1	0.922735	1
Folate biosynthesis	KEGG PATHWAY	chx00790	1	30	GPHN	0.923178	1
Butanoate metabolism	KEGG PATHWAY	chx00650	1	30	HADHA	0.923178	1
Fat digestion and absorption	KEGG PATHWAY	chx04975	2	50	PLPP1|ABCA1	0.925931	1
alpha-Linolenic acid metabolism	KEGG PATHWAY	chx00592	1	31	PLA2G4A	0.929286	1
Galactose metabolism	KEGG PATHWAY	chx00052	1	32	UGP2	0.934908	1
Ascorbate and aldarate metabolism	KEGG PATHWAY	chx00053	1	32	UGDH	0.934908	1
Base excision repair	KEGG PATHWAY	chx03410	1	32	POLB	0.934908	1
Carbon metabolism	KEGG PATHWAY	chx01200	6	119	PCCA|PCCB|IDH2|HADHA|CAT|SUCLG2	0.938205	1
Nicotinate and nicotinamide metabolism	KEGG PATHWAY	chx00760	1	33	NADK2	0.940083	1
Fructose and mannose metabolism	KEGG PATHWAY	chx00051	1	34	GMDS	0.944847	1
Hematopoietic cell lineage	KEGG PATHWAY	chx04640	5	107	MME|ITGA1|ITGA4|ITGA6|IL1R1	0.948635	1
SNARE interactions in vesicular transport	KEGG PATHWAY	chx04130	1	35	GOSR1	0.949232	1
DNA replication	KEGG PATHWAY	chx03030	1	36	RNASEH2B	0.953269	1
Biosynthesis of amino acids	KEGG PATHWAY	chx01230	3	76	MTR|IDH2|BCAT1	0.955649	1
Type I diabetes mellitus	KEGG PATHWAY	chx04940	2	61	CPE|ICA1	0.965089	1
Linoleic acid metabolism	KEGG PATHWAY	chx00591	1	40	PLA2G4A	0.966453	1
Nicotine addiction	KEGG PATHWAY	chx05033	1	40	GABRA4	0.966453	1
Glycine, serine and threonine metabolism	KEGG PATHWAY	chx00260	1	49	SRR	0.984089	1
Taste transduction	KEGG PATHWAY	chx04742	2	80	GABRA4|PRKACB	0.990939	1
Antigen processing and presentation	KEGG PATHWAY	chx04612	2	80	CTSS|PDIA3	0.990939	1
Staphylococcus aureus infection	KEGG PATHWAY	chx05150	1	64	ITGAL	0.995414	1
Cytokine-cytokine receptor interaction	KEGG PATHWAY	chx04060	16	335	ACVR2A|TGFB2|TGFBR2|PRLR|IL27RA|LEPR|TNFSF13B|IFNAR1|BMP6|IFNGR2|IL1RAP|IL6ST|LIFR|OSMR|IL1R1|TNFRSF19	0.99579	1
Complement and coagulation cascades	KEGG PATHWAY	chx04610	2	91	F13A1|VWF	0.995936	1
Metabolism of xenobiotics by cytochrome P450	KEGG PATHWAY	chx00980	1	80	EPHX1	0.998784	1
Retinol metabolism	KEGG PATHWAY	chx00830	1	82	ALDH1A2	0.99897	1
Arachidonic acid metabolism	KEGG PATHWAY	chx00590	1	83	PLA2G4A	0.999052	1
Chemical carcinogenesis	KEGG PATHWAY	chx05204	1	93	EPHX1	0.999587	1
Viral protein interaction with cytokine and cytokine receptor	KEGG PATHWAY	chx04061	1	99	IL6ST	0.999749	1
Oxidative phosphorylation	KEGG PATHWAY	chx00190	2	138	UQCRC2|ATP6V0A2	0.999881	1
Ribosome	KEGG PATHWAY	chx03010	3	203	MRPL35|MRPS9|MRPL22	0.999993	1
Neuroactive ligand-receptor interaction	KEGG PATHWAY	chx04080	8	356	PARD3|CALCRL|PRLR|LEPR|HTR4|PTGDR|GABRA4|P2RX4	0.999999	1
Olfactory transduction	KEGG PATHWAY	chx04740	3	1064	SLC24A4|GRK3|PRKACB	1	1
