# Supplementary material for: Integrating Analysis to Identify Differential circRNAs Involved in Goat Endometrial Receptivity
Source: Int J Mol Sci. 2023 Jan 12;24(2):1531. doi: 10.3390/ijms24021531 (PMC9865150; doi:10.3390/ijms24021531)
Supplement: Supplementary file 1 [file ijms-24-01531-s001.zip › Supplementary Table S5.xlsx]

## Sheet: enrich.go
Supplementary Table S5. GO enrichment analysis of DE-circRNAs target genes
ONTOLOGY	ID	Description	GeneRatio	pvalue	p.adjust	FDR	geneID	Count
BP	GO:0034097	response to cytokine	8/41	0.000906838	0.24825	0.233989	IL1B/CHI3L1/CSF2/KIT/ISG15/RPLP0/HSPA5/MYOD1	8
BP	GO:0065008	regulation of biological quality	15/41	0.00197141	0.24825	0.233989	CD9/IL1B/CXCR3/HMOX1/LTF/GH1/PPARGC1A/KIT/NPPC/ISG15/NPVF/CRABP2/LOC102182663/FTO/HSPA5	15
BP	GO:0048731	system development	17/41	0.00311676	0.24825	0.233989	IL6/CD9/IL1B/CHI3L1/CXCR3/HMOX1/LTF/CSF2/KIT/NPPC/ISG15/FGF5/CRABP2/FTO/HSPA5/LTBR/MYOD1	17
BP	GO:0071345	cellular response to cytokine stimulus	7/41	0.00347558	0.24825	0.233989	IL1B/CHI3L1/CSF2/KIT/RPLP0/HSPA5/MYOD1	7
BP	GO:0045597	positive regulation of cell differentiation	6/41	0.00357703	0.24825	0.233989	IL1B/LTF/CSF2/ISG15/CRABP2/MYOD1	6
BP	GO:0043066	negative regulation of apoptotic process	8/41	0.00432681	0.24825	0.233989	IL1B/CXCR3/HMOX1/LTF/CSF2/BCL2/PPARGC1A/HSPA5	8
BP	GO:0043069	negative regulation of programmed cell death	8/41	0.00432681	0.24825	0.233989	IL1B/CXCR3/HMOX1/LTF/CSF2/BCL2/PPARGC1A/HSPA5	8
BP	GO:0060548	negative regulation of cell death	8/41	0.00432681	0.24825	0.233989	IL1B/CXCR3/HMOX1/LTF/CSF2/BCL2/PPARGC1A/HSPA5	8
BP	GO:0006950	response to stress	18/41	0.00508933	0.259556	0.244645	LPO/IL6/CD9/IL1B/CHI3L1/CXCR3/TLR7/HMOX1/MAP28/LTF/BAC5/PPARGC1A/KIT/ISG15/FTO/HSPA5/MPO/MYOD1	18
BP	GO:0007275	multicellular organism development	17/41	0.00623401	0.28506	0.268684	IL6/CD9/IL1B/CHI3L1/CXCR3/HMOX1/LTF/CSF2/KIT/NPPC/ISG15/FGF5/CRABP2/FTO/HSPA5/LTBR/MYOD1	17
BP	GO:0050896	response to stimulus	29/41	0.00683149	0.28506	0.268684	LPO/IL6/CD9/IL1B/CHI3L1/CXCR3/TLR7/HMOX1/MAP28/LTF/CSF2/BAC5/RERGL/PPARGC1A/FSHB/KIT/NPPC/ISG15/FGF5/RPLP0/ITGAL/NPVF/CRABP2/IGFBP2/FTO/HSPA5/MPO/LTBR/MYOD1	29
BP	GO:0032502	developmental process	18/41	0.0081573	0.312017	0.294092	IL6/CD9/IL1B/CHI3L1/CXCR3/HMOX1/LTF/CSF2/PPARGC1A/KIT/NPPC/ISG15/FGF5/CRABP2/FTO/HSPA5/LTBR/MYOD1	18
BP	GO:0051094	positive regulation of developmental process	9/41	0.0104873	0.370283	0.349011	IL1B/CHI3L1/CXCR3/HMOX1/LTF/CSF2/ISG15/CRABP2/MYOD1	9
BP	GO:0051716	cellular response to stimulus	22/41	0.0113846	0.373253	0.351811	CD9/IL1B/CHI3L1/CXCR3/TLR7/HMOX1/LTF/CSF2/RERGL/PPARGC1A/FSHB/KIT/NPPC/FGF5/RPLP0/ITGAL/NPVF/CRABP2/FTO/HSPA5/LTBR/MYOD1	22
BP	GO:0010817	regulation of hormone levels	5/41	0.0137344	0.420273	0.396129	IL1B/GH1/NPVF/CRABP2/LOC102182663	5
BP	GO:0050793	regulation of developmental process	12/41	0.0172331	0.429314	0.404651	IL1B/CHI3L1/CXCR3/HMOX1/LTF/CSF2/KIT/NPPC/ISG15/CRABP2/FTO/MYOD1	12
BP	GO:0006952	defense response	13/41	0.0174967	0.429314	0.404651	LPO/IL6/IL1B/CHI3L1/CXCR3/TLR7/HMOX1/MAP28/LTF/BAC5/KIT/ISG15/MPO	13
BP	GO:0045595	regulation of cell differentiation	8/41	0.0175828	0.429314	0.404651	IL1B/LTF/CSF2/NPPC/ISG15/CRABP2/FTO/MYOD1	8
BP	GO:0048856	anatomical structure development	17/41	0.0177712	0.429314	0.404651	IL6/CD9/IL1B/CHI3L1/CXCR3/HMOX1/LTF/CSF2/KIT/NPPC/ISG15/FGF5/CRABP2/FTO/HSPA5/LTBR/MYOD1	17
BP	GO:0032501	multicellular organismal process	20/41	0.0231127	0.436272	0.411209	IL6/CD9/IL1B/CHI3L1/CXCR3/SPACA3/HMOX1/LTF/CSF2/PPARGC1A/KIT/NPPC/ISG15/FGF5/NPVF/CRABP2/FTO/HSPA5/LTBR/MYOD1	20
BP	GO:0048869	cellular developmental process	13/41	0.0277398	0.436272	0.411209	IL6/CD9/IL1B/LTF/CSF2/PPARGC1A/KIT/NPPC/ISG15/FGF5/CRABP2/FTO/MYOD1	13
BP	GO:0051130	positive regulation of cellular component organization	5/41	0.0281143	0.436272	0.411209	IL1B/CSF2/PPARGC1A/CRABP2/MYOD1	5
BP	GO:0042221	response to chemical	15/41	0.029649	0.436272	0.411209	CD9/IL1B/CHI3L1/CXCR3/HMOX1/LTF/CSF2/PPARGC1A/KIT/ISG15/FGF5/RPLP0/IGFBP2/HSPA5/MYOD1	15
BP	GO:0002520	immune system development	6/41	0.0298135	0.436272	0.411209	IL6/LTF/CSF2/KIT/ISG15/LTBR	6
BP	GO:0048534	hematopoietic or lymphoid organ development	6/41	0.0298135	0.436272	0.411209	IL6/LTF/CSF2/KIT/ISG15/LTBR	6
BP	GO:0048523	negative regulation of cellular process	13/41	0.0320077	0.436272	0.411209	CD9/IL1B/CXCR3/HMOX1/LTF/CSF2/BCL2/PPARGC1A/NPPC/ISG15/NPVF/HSPA5/MYOD1	13
BP	GO:0030154	cell differentiation	12/41	0.0325947	0.436272	0.411209	IL6/IL1B/LTF/CSF2/PPARGC1A/KIT/NPPC/ISG15/FGF5/CRABP2/FTO/MYOD1	12
BP	GO:0009653	anatomical structure morphogenesis	11/41	0.0326207	0.436272	0.411209	CD9/IL1B/CHI3L1/CXCR3/HMOX1/LTF/KIT/NPPC/CRABP2/HSPA5/MYOD1	11
BP	GO:0002521	leukocyte differentiation	4/41	0.0331601	0.436272	0.411209	IL6/LTF/CSF2/KIT	4
BP	GO:0030099	myeloid cell differentiation	4/41	0.0331601	0.436272	0.411209	LTF/CSF2/KIT/ISG15	4
BP	GO:0045765	regulation of angiogenesis	4/41	0.0331601	0.436272	0.411209	IL1B/CHI3L1/CXCR3/HMOX1	4
BP	GO:1901342	regulation of vasculature development	4/41	0.0331601	0.436272	0.411209	IL1B/CHI3L1/CXCR3/HMOX1	4
BP	GO:0007154	cell communication	19/41	0.0358454	0.436272	0.411209	IL1B/CHI3L1/CXCR3/TLR7/HMOX1/LTF/CSF2/GH1/RERGL/FSHB/KIT/NPPC/FGF5/ITGAL/NPVF/CRABP2/HSPA5/LTBR/MYOD1	19
BP	GO:0048522	positive regulation of cellular process	16/41	0.0359943	0.436272	0.411209	IL1B/CHI3L1/CXCR3/PNPLA2/HMOX1/LTF/CSF2/GH1/PPARGC1A/KIT/ISG15/FGF5/CRABP2/HSPA5/LTBR/MYOD1	16
BP	GO:0001816	cytokine production	7/41	0.0364454	0.436272	0.411209	IL1B/CHI3L1/CXCR3/LTF/CSF2/KIT/ISG15	7
BP	GO:0022603	regulation of anatomical structure morphogenesis	7/41	0.0364454	0.436272	0.411209	IL1B/CHI3L1/CXCR3/HMOX1/KIT/CRABP2/MYOD1	7
BP	GO:0048513	animal organ development	12/41	0.0376681	0.436272	0.411209	IL6/IL1B/CHI3L1/LTF/CSF2/KIT/NPPC/ISG15/FTO/HSPA5/LTBR/MYOD1	12
BP	GO:0009628	response to abiotic stimulus	5/41	0.0379577	0.436272	0.411209	IL1B/CHI3L1/HMOX1/KIT/MYOD1	5
BP	GO:0010646	regulation of cell communication	11/41	0.0380194	0.436272	0.411209	IL1B/CHI3L1/HMOX1/LTF/CSF2/FSHB/KIT/NPVF/CRABP2/HSPA5/LTBR	11
BP	GO:0023051	regulation of signaling	11/41	0.0380194	0.436272	0.411209	IL1B/CHI3L1/HMOX1/LTF/CSF2/FSHB/KIT/NPVF/CRABP2/HSPA5/LTBR	11
BP	GO:0009605	response to external stimulus	12/41	0.0432973	0.470545	0.443514	LPO/CD9/IL1B/CHI3L1/CXCR3/TLR7/LTF/BAC5/KIT/ISG15/HSPA5/MYOD1	12
BP	GO:0070887	cellular response to chemical stimulus	11/41	0.0440364	0.470545	0.443514	IL1B/CHI3L1/HMOX1/LTF/CSF2/PPARGC1A/KIT/FGF5/RPLP0/HSPA5/MYOD1	11
BP	GO:0001525	angiogenesis	4/41	0.0470204	0.470545	0.443514	IL1B/CHI3L1/CXCR3/HMOX1	4
BP	GO:0019953	sexual reproduction	4/41	0.0470204	0.470545	0.443514	CD9/SPACA3/KIT/NPPC	4
BP	GO:0048519	negative regulation of biological process	13/41	0.0477699	0.470545	0.443514	CD9/IL1B/CXCR3/HMOX1/LTF/CSF2/BCL2/PPARGC1A/NPPC/ISG15/NPVF/HSPA5/MYOD1	13
BP	GO:0010648	negative regulation of cell communication	6/41	0.0481822	0.470545	0.443514	IL1B/HMOX1/LTF/CSF2/NPVF/HSPA5	6
BP	GO:0023057	negative regulation of signaling	6/41	0.0481822	0.470545	0.443514	IL1B/HMOX1/LTF/CSF2/NPVF/HSPA5	6
BP	GO:0030097	hemopoiesis	5/41	0.0497028	0.475283	0.447979	IL6/LTF/CSF2/KIT/ISG15	5
BP	GO:0048583	regulation of response to stimulus	14/41	0.0514816	0.482246	0.454542	CD9/IL1B/CHI3L1/CXCR3/TLR7/HMOX1/LTF/CSF2/FSHB/KIT/CRABP2/HSPA5/LTBR/MYOD1	14
BP	GO:0008283	cell proliferation	10/41	0.0590412	0.517622	0.487886	CD9/IL1B/CXCR3/HMOX1/LTF/CSF2/NPPC/FGF5/FTO/MYOD1	10
BP	GO:0001775	cell activation	6/41	0.0595606	0.517622	0.487886	IL6/CD9/IL1B/CSF2/KIT/SLAMF1	6
BP	GO:0048585	negative regulation of response to stimulus	6/41	0.0595606	0.517622	0.487886	CD9/IL1B/HMOX1/LTF/CSF2/HSPA5	6
BP	GO:0023052	signaling	18/41	0.059769	0.517622	0.487886	IL1B/CHI3L1/CXCR3/TLR7/HMOX1/LTF/CSF2/GH1/RERGL/FSHB/KIT/NPPC/FGF5/ITGAL/NPVF/CRABP2/HSPA5/LTBR	18
BP	GO:0018193	peptidyl-amino acid modification	4/41	0.0636633	0.5313	0.500778	CHI3L1/CSF2/KIT/MYOD1	4
BP	GO:0032504	multicellular organism reproduction	4/41	0.0636633	0.5313	0.500778	CD9/SPACA3/KIT/NPPC	4
BP	GO:0042592	homeostatic process	8/41	0.0676925	0.545304	0.513978	IL1B/CXCR3/HMOX1/LTF/PPARGC1A/KIT/ISG15/FTO	8
BP	GO:0009966	regulation of signal transduction	10/41	0.0677175	0.545304	0.513978	IL1B/CHI3L1/HMOX1/LTF/CSF2/FSHB/KIT/CRABP2/HSPA5/LTBR	10
BP	GO:0008284	positive regulation of cell proliferation	6/41	0.0724516	0.563649	0.531269	IL1B/CXCR3/HMOX1/LTF/CSF2/FGF5	6
BP	GO:0048646	anatomical structure formation involved in morphogenesis	6/41	0.0724516	0.563649	0.531269	CD9/IL1B/CHI3L1/CXCR3/HMOX1/MYOD1	6
BP	GO:0042127	regulation of cell proliferation	9/41	0.0786354	0.585254	0.551633	CD9/IL1B/CXCR3/HMOX1/LTF/CSF2/FGF5/FTO/MYOD1	9
BP	GO:0007165	signal transduction	17/41	0.0789805	0.585254	0.551633	IL1B/CHI3L1/CXCR3/TLR7/HMOX1/LTF/CSF2/RERGL/FSHB/KIT/NPPC/FGF5/ITGAL/NPVF/CRABP2/HSPA5/LTBR	17
BP	GO:0009968	negative regulation of signal transduction	5/41	0.079054	0.585254	0.551633	IL1B/HMOX1/LTF/CSF2/HSPA5	5
BP	GO:0010033	response to organic substance	12/41	0.0807021	0.587972	0.554195	CD9/IL1B/CHI3L1/LTF/CSF2/KIT/ISG15/FGF5/RPLP0/IGFBP2/HSPA5/MYOD1	12
BP	GO:0051239	regulation of multicellular organismal process	13/41	0.0853771	0.612131	0.576965	CD9/IL1B/CHI3L1/CXCR3/HMOX1/LTF/CSF2/NPPC/ISG15/NPVF/CRABP2/FTO/MYOD1	13
BP	GO:0048468	cell development	6/41	0.0868644	0.612131	0.576965	IL1B/LTF/KIT/NPPC/CRABP2/MYOD1	6
BP	GO:0045321	leukocyte activation	5/41	0.0966399	0.612131	0.576965	IL6/IL1B/CSF2/KIT/SLAMF1	5
BP	GO:0051270	regulation of cellular component movement	5/41	0.0966399	0.612131	0.576965	CD9/IL1B/CXCR3/HMOX1/HSPA5	5
BP	GO:0006915	apoptotic process	9/41	0.101943	0.612131	0.576965	IL1B/CHI3L1/CXCR3/HMOX1/LTF/CSF2/BCL2/PPARGC1A/HSPA5	9
BP	GO:0012501	programmed cell death	9/41	0.101943	0.612131	0.576965	IL1B/CHI3L1/CXCR3/HMOX1/LTF/CSF2/BCL2/PPARGC1A/HSPA5	9
BP	GO:0071310	cellular response to organic substance	9/41	0.101943	0.612131	0.576965	IL1B/CHI3L1/LTF/CSF2/KIT/FGF5/RPLP0/HSPA5/MYOD1	9
BP	GO:0022610	biological adhesion	6/41	0.102786	0.612131	0.576965	KITLG/CD9/IL1B/LTF/KIT/ITGAL	6
BP	GO:2000026	regulation of multicellular organismal development	8/41	0.104153	0.612131	0.576965	IL1B/CHI3L1/CXCR3/HMOX1/LTF/ISG15/CRABP2/MYOD1	8
BP	GO:0044703	multi-organism reproductive process	4/41	0.105	0.612131	0.576965	CD9/SPACA3/KIT/NPPC	4
BP	GO:0048514	blood vessel morphogenesis	4/41	0.105	0.612131	0.576965	IL1B/CHI3L1/CXCR3/HMOX1	4
BP	GO:0048589	developmental growth	4/41	0.105	0.612131	0.576965	NPPC/CRABP2/FTO/MYOD1	4
BP	GO:0051704	multi-organism process	10/41	0.110653	0.612131	0.576965	LPO/CD9/IL1B/SPACA3/TLR7/LTF/BAC5/KIT/NPPC/ISG15	10
BP	GO:0008219	cell death	9/41	0.115003	0.612131	0.576965	IL1B/CHI3L1/CXCR3/HMOX1/LTF/CSF2/BCL2/PPARGC1A/HSPA5	9
BP	GO:0000003	reproduction	5/41	0.116092	0.612131	0.576965	CD9/SPACA3/CSF2/KIT/NPPC	5
BP	GO:0003008	system process	5/41	0.116092	0.612131	0.576965	KIT/NPPC/NPVF/FTO/MYOD1	5
BP	GO:0022414	reproductive process	5/41	0.116092	0.612131	0.576965	CD9/SPACA3/CSF2/KIT/NPPC	5
BP	GO:0040008	regulation of growth	5/41	0.116092	0.612131	0.576965	NPPC/CRABP2/IGFBP2/FTO/MYOD1	5
BP	GO:0042981	regulation of apoptotic process	8/41	0.118436	0.612131	0.576965	IL1B/CXCR3/HMOX1/LTF/CSF2/BCL2/PPARGC1A/HSPA5	8
BP	GO:0043067	regulation of programmed cell death	8/41	0.118436	0.612131	0.576965	IL1B/CXCR3/HMOX1/LTF/CSF2/BCL2/PPARGC1A/HSPA5	8
BP	GO:0006954	inflammatory response	6/41	0.120183	0.612131	0.576965	IL6/IL1B/CHI3L1/CXCR3/HMOX1/KIT	6
BP	GO:0050794	regulation of cellular process	26/41	0.12266	0.612131	0.576965	CD9/IL1B/CHI3L1/CXCR3/PNPLA2/TLR7/HMOX1/LTF/CSF2/GH1/RERGL/BCL2/PPARGC1A/FSHB/KIT/NPPC/ISG15/FGF5/ITGAL/NPVF/CRABP2/IGFBP2/FTO/HSPA5/LTBR/MYOD1	26
BP	GO:0048518	positive regulation of biological process	17/41	0.123265	0.612131	0.576965	IL1B/CHI3L1/CXCR3/PNPLA2/TLR7/HMOX1/LTF/CSF2/GH1/PPARGC1A/KIT/ISG15/FGF5/CRABP2/HSPA5/LTBR/MYOD1	17
BP	GO:0007166	cell surface receptor signaling pathway	9/41	0.128994	0.612131	0.576965	IL1B/HMOX1/LTF/CSF2/KIT/NPPC/FGF5/ITGAL/HSPA5	9
BP	GO:0001568	blood vessel development	4/41	0.129379	0.612131	0.576965	IL1B/CHI3L1/CXCR3/HMOX1	4
BP	GO:0001944	vasculature development	4/41	0.129379	0.612131	0.576965	IL1B/CHI3L1/CXCR3/HMOX1	4
BP	GO:0040017	positive regulation of locomotion	4/41	0.129379	0.612131	0.576965	IL1B/CXCR3/HMOX1/HSPA5	4
BP	GO:0072358	cardiovascular system development	4/41	0.129379	0.612131	0.576965	IL1B/CHI3L1/CXCR3/HMOX1	4
BP	GO:0010941	regulation of cell death	8/41	0.133764	0.612131	0.576965	IL1B/CXCR3/HMOX1/LTF/CSF2/BCL2/PPARGC1A/HSPA5	8
BP	GO:0051240	positive regulation of multicellular organismal process	8/41	0.133764	0.612131	0.576965	IL1B/CHI3L1/CXCR3/HMOX1/LTF/CSF2/ISG15/CRABP2	8
BP	GO:0002252	immune effector process	5/41	0.137313	0.612131	0.576965	IL6/IL1B/TLR7/KIT/ISG15	5
BP	GO:0033554	cellular response to stress	5/41	0.137313	0.612131	0.576965	HMOX1/PPARGC1A/FTO/HSPA5/MYOD1	5
BP	GO:0006928	movement of cell or subcellular component	6/41	0.139	0.612131	0.576965	CD9/IL1B/CXCR3/HMOX1/KIT/HSPA5	6
BP	GO:0006164	purine nucleotide biosynthetic process	3/41	0.14003	0.612131	0.576965	PPARGC1A/NPPC/ELOVL6	3
BP	GO:0009152	purine ribonucleotide biosynthetic process	3/41	0.14003	0.612131	0.576965	PPARGC1A/NPPC/ELOVL6	3
BP	GO:0009260	ribonucleotide biosynthetic process	3/41	0.14003	0.612131	0.576965	PPARGC1A/NPPC/ELOVL6	3
BP	GO:0033043	regulation of organelle organization	3/41	0.14003	0.612131	0.576965	IL1B/CSF2/PPARGC1A	3
BP	GO:0043900	regulation of multi-organism process	3/41	0.14003	0.612131	0.576965	LTF/NPPC/ISG15	3
BP	GO:0046390	ribose phosphate biosynthetic process	3/41	0.14003	0.612131	0.576965	PPARGC1A/NPPC/ELOVL6	3
BP	GO:0071396	cellular response to lipid	3/41	0.14003	0.612131	0.576965	IL1B/LTF/MYOD1	3
BP	GO:0072522	purine-containing compound biosynthetic process	3/41	0.14003	0.612131	0.576965	PPARGC1A/NPPC/ELOVL6	3
BP	GO:0072593	reactive oxygen species metabolic process	3/41	0.14003	0.612131	0.576965	IL1B/GH1/MPO	3
BP	GO:0046649	lymphocyte activation	4/41	0.155937	0.656654	0.61893	IL6/IL1B/KIT/SLAMF1	4
BP	GO:0072359	circulatory system development	4/41	0.155937	0.656654	0.61893	IL1B/CHI3L1/CXCR3/HMOX1	4
BP	GO:1901137	carbohydrate derivative biosynthetic process	4/41	0.155937	0.656654	0.61893	IL1B/PPARGC1A/NPPC/ELOVL6	4
BP	GO:1901565	organonitrogen compound catabolic process	4/41	0.155937	0.656654	0.61893	IL1B/HMOX1/ISG15/HSPA5	4
BP	GO:0035295	tube development	5/41	0.160182	0.668395	0.629997	IL1B/CHI3L1/CXCR3/HMOX1/KIT	5
BP	GO:0001501	skeletal system development	3/41	0.174909	0.674647	0.63589	LTF/KIT/NPPC	3
BP	GO:0009165	nucleotide biosynthetic process	3/41	0.174909	0.674647	0.63589	PPARGC1A/NPPC/ELOVL6	3
BP	GO:0009611	response to wounding	3/41	0.174909	0.674647	0.63589	CD9/HMOX1/MYOD1	3
BP	GO:0030163	protein catabolic process	3/41	0.174909	0.674647	0.63589	IL1B/ISG15/HSPA5	3
BP	GO:0033674	positive regulation of kinase activity	3/41	0.174909	0.674647	0.63589	IL1B/CHI3L1/KIT	3
BP	GO:0033993	response to lipid	3/41	0.174909	0.674647	0.63589	IL1B/LTF/MYOD1	3
BP	GO:0045860	positive regulation of protein kinase activity	3/41	0.174909	0.674647	0.63589	IL1B/CHI3L1/KIT	3
BP	GO:0097191	extrinsic apoptotic signaling pathway	3/41	0.174909	0.674647	0.63589	IL1B/HMOX1/CSF2	3
BP	GO:1901293	nucleoside phosphate biosynthetic process	3/41	0.174909	0.674647	0.63589	PPARGC1A/NPPC/ELOVL6	3
BP	GO:0030334	regulation of cell migration	4/41	0.184411	0.675719	0.636901	IL1B/CXCR3/HMOX1/HSPA5	4
BP	GO:0040012	regulation of locomotion	4/41	0.184411	0.675719	0.636901	IL1B/CXCR3/HMOX1/HSPA5	4
BP	GO:0042742	defense response to bacterium	4/41	0.184411	0.675719	0.636901	LPO/LTF/BAC5/ISG15	4
BP	GO:2000145	regulation of cell motility	4/41	0.184411	0.675719	0.636901	IL1B/CXCR3/HMOX1/HSPA5	4
BP	GO:1902533	positive regulation of intracellular signal transduction	5/41	0.184551	0.675719	0.636901	IL1B/CHI3L1/CSF2/KIT/LTBR	5
BP	GO:0031325	positive regulation of cellular metabolic process	10/41	0.19976	0.675719	0.636901	IL1B/CHI3L1/PNPLA2/HMOX1/CSF2/GH1/PPARGC1A/KIT/HSPA5/MYOD1	10
BP	GO:0031399	regulation of protein modification process	6/41	0.203171	0.675719	0.636901	IL1B/CHI3L1/CSF2/KIT/ISG15/HSPA5	6
BP	GO:0043412	macromolecule modification	8/41	0.204843	0.675719	0.636901	IL1B/CHI3L1/CSF2/KIT/ISG15/FTO/HSPA5/MYOD1	8
BP	GO:0065007	biological regulation	27/41	0.205893	0.675719	0.636901	CD9/IL1B/CHI3L1/CXCR3/PNPLA2/TLR7/HMOX1/LTF/CSF2/GH1/RERGL/BCL2/PPARGC1A/FSHB/KIT/NPPC/ISG15/FGF5/ITGAL/NPVF/CRABP2/IGFBP2/LOC102182663/FTO/HSPA5/LTBR/MYOD1	27
BP	GO:0007155	cell adhesion	5/41	0.210258	0.675719	0.636901	KITLG/CD9/IL1B/KIT/ITGAL	5
BP	GO:0010562	positive regulation of phosphorus metabolic process	5/41	0.210258	0.675719	0.636901	IL1B/CHI3L1/CSF2/PPARGC1A/KIT	5
BP	GO:0031401	positive regulation of protein modification process	5/41	0.210258	0.675719	0.636901	IL1B/CHI3L1/CSF2/KIT/HSPA5	5
BP	GO:0040007	growth	5/41	0.210258	0.675719	0.636901	NPPC/CRABP2/IGFBP2/FTO/MYOD1	5
BP	GO:0045937	positive regulation of phosphate metabolic process	5/41	0.210258	0.675719	0.636901	IL1B/CHI3L1/CSF2/PPARGC1A/KIT	5
BP	GO:1901575	organic substance catabolic process	5/41	0.210258	0.675719	0.636901	IL1B/PNPLA2/HMOX1/ISG15/HSPA5	5
BP	GO:0016192	vesicle-mediated transport	3/41	0.21199	0.675719	0.636901	CD9/IL1B/KIT	3
BP	GO:0031329	regulation of cellular catabolic process	3/41	0.21199	0.675719	0.636901	IL1B/PNPLA2/HMOX1	3
BP	GO:0032989	cellular component morphogenesis	3/41	0.21199	0.675719	0.636901	CD9/KIT/CRABP2	3
BP	GO:0044283	small molecule biosynthetic process	3/41	0.21199	0.675719	0.636901	IL1B/ELOVL6/MPO	3
BP	GO:0048871	multicellular organismal homeostasis	3/41	0.21199	0.675719	0.636901	IL1B/PPARGC1A/FTO	3
BP	GO:0051347	positive regulation of transferase activity	3/41	0.21199	0.675719	0.636901	IL1B/CHI3L1/KIT	3
BP	GO:0055065	metal ion homeostasis	3/41	0.21199	0.675719	0.636901	CXCR3/HMOX1/LTF	3
BP	GO:0055080	cation homeostasis	3/41	0.21199	0.675719	0.636901	CXCR3/HMOX1/LTF	3
BP	GO:0098771	inorganic ion homeostasis	3/41	0.21199	0.675719	0.636901	CXCR3/HMOX1/LTF	3
BP	GO:2001233	regulation of apoptotic signaling pathway	3/41	0.21199	0.675719	0.636901	IL1B/HMOX1/CSF2	3
BP	GO:0043436	oxoacid metabolic process	4/41	0.214513	0.678741	0.639749	IL1B/CRABP2/ELOVL6/MPO	4
BP	GO:0051128	regulation of cellular component organization	7/41	0.215896	0.678741	0.639749	IL1B/CSF2/PPARGC1A/KIT/CRABP2/IGFBP2/MYOD1	7
BP	GO:0050789	regulation of biological process	26/41	0.226128	0.706074	0.665512	CD9/IL1B/CHI3L1/CXCR3/PNPLA2/TLR7/HMOX1/LTF/CSF2/GH1/RERGL/BCL2/PPARGC1A/FSHB/KIT/NPPC/ISG15/FGF5/ITGAL/NPVF/CRABP2/IGFBP2/FTO/HSPA5/LTBR/MYOD1	26
BP	GO:0016477	cell migration	5/41	0.237126	0.714665	0.673609	IL1B/CXCR3/HMOX1/KIT/HSPA5	5
BP	GO:0044085	cellular component biogenesis	5/41	0.237126	0.714665	0.673609	CD9/HMOX1/CSF2/KIT/RPLP0	5
BP	GO:0048870	cell motility	5/41	0.237126	0.714665	0.673609	IL1B/CXCR3/HMOX1/KIT/HSPA5	5
BP	GO:0051674	localization of cell	5/41	0.237126	0.714665	0.673609	IL1B/CXCR3/HMOX1/KIT/HSPA5	5
BP	GO:0009607	response to biotic stimulus	7/41	0.237903	0.714665	0.673609	LPO/IL1B/TLR7/LTF/BAC5/ISG15/HSPA5	7
BP	GO:0071840	cellular component organization or biogenesis	11/41	0.238301	0.714665	0.673609	CD9/IL1B/SPACA3/HMOX1/CSF2/PPARGC1A/KIT/RPLP0/CRABP2/IGFBP2/MYOD1	11
BP	GO:0006082	organic acid metabolic process	4/41	0.245946	0.714665	0.673609	IL1B/CRABP2/ELOVL6/MPO	4
BP	GO:0007167	enzyme linked receptor protein signaling pathway	4/41	0.245946	0.714665	0.673609	KIT/NPPC/FGF5/HSPA5	4
BP	GO:0007399	nervous system development	4/41	0.245946	0.714665	0.673609	CD9/FGF5/CRABP2/HSPA5	4
BP	GO:0035239	tube morphogenesis	4/41	0.245946	0.714665	0.673609	IL1B/CHI3L1/CXCR3/HMOX1	4
BP	GO:0009894	regulation of catabolic process	3/41	0.250678	0.714665	0.673609	IL1B/PNPLA2/HMOX1	3
BP	GO:0045859	regulation of protein kinase activity	3/41	0.250678	0.714665	0.673609	IL1B/CHI3L1/KIT	3
BP	GO:0050801	ion homeostasis	3/41	0.250678	0.714665	0.673609	CXCR3/HMOX1/LTF	3
BP	GO:0090407	organophosphate biosynthetic process	3/41	0.250678	0.714665	0.673609	PPARGC1A/NPPC/ELOVL6	3
BP	GO:0009617	response to bacterium	5/41	0.26497	0.750749	0.70762	LPO/IL1B/LTF/BAC5/ISG15	5
BP	GO:0044281	small molecule metabolic process	8/41	0.266919	0.751631	0.708451	IL1B/PPARGC1A/NPPC/CRABP2/ELOVL6/MAN2A1/LOC102182663/MPO	8
BP	GO:0030335	positive regulation of cell migration	3/41	0.290408	0.778973	0.734223	IL1B/HMOX1/HSPA5	3
BP	GO:0042110	T cell activation	3/41	0.290408	0.778973	0.734223	IL6/IL1B/KIT	3
BP	GO:0043549	regulation of kinase activity	3/41	0.290408	0.778973	0.734223	IL1B/CHI3L1/KIT	3
BP	GO:0051272	positive regulation of cellular component movement	3/41	0.290408	0.778973	0.734223	IL1B/HMOX1/HSPA5	3
BP	GO:0098609	cell-cell adhesion	3/41	0.290408	0.778973	0.734223	CD9/IL1B/KIT	3
BP	GO:2000147	positive regulation of cell motility	3/41	0.290408	0.778973	0.734223	IL1B/HMOX1/HSPA5	3
BP	GO:0032940	secretion by cell	5/41	0.2936	0.778973	0.734223	IL1B/CHI3L1/GH1/KIT/NPVF	5
BP	GO:0040011	locomotion	5/41	0.2936	0.778973	0.734223	IL1B/CXCR3/HMOX1/KIT/HSPA5	5
BP	GO:0044248	cellular catabolic process	5/41	0.2936	0.778973	0.734223	IL1B/PNPLA2/HMOX1/ISG15/HSPA5	5
BP	GO:0046903	secretion	5/41	0.2936	0.778973	0.734223	IL1B/CHI3L1/GH1/KIT/NPVF	5
BP	GO:0051241	negative regulation of multicellular organismal process	4/41	0.311608	0.780471	0.735635	CD9/LTF/NPPC/NPVF	4
BP	GO:0009893	positive regulation of metabolic process	10/41	0.313708	0.780471	0.735635	IL1B/CHI3L1/PNPLA2/HMOX1/CSF2/GH1/PPARGC1A/KIT/HSPA5/MYOD1	10
BP	GO:0098542	defense response to other organism	5/41	0.322825	0.780471	0.735635	LPO/TLR7/LTF/BAC5/ISG15	5
BP	GO:0009888	tissue development	6/41	0.329149	0.780471	0.735635	IL1B/LTF/NPPC/ISG15/FTO/MYOD1	6
BP	GO:0043207	response to external biotic stimulus	6/41	0.329149	0.780471	0.735635	LPO/IL1B/TLR7/LTF/BAC5/ISG15	6
BP	GO:0051707	response to other organism	6/41	0.329149	0.780471	0.735635	LPO/IL1B/TLR7/LTF/BAC5/ISG15	6
BP	GO:0009987	cellular process	35/41	0.330568	0.780471	0.735635	IL6/CD9/IL1B/CHI3L1/CXCR3/PNPLA2/SPACA3/NR1H3/TLR7/HMOX1/LTF/CSF2/GH1/RERGL/BCL2/PPARGC1A/FSHB/KIT/SLAMF1/NPPC/ISG15/FGF5/RPLP0/ITGAL/NPVF/CRABP2/IGFBP2/VDR/ELOVL6/LOC102182663/FTO/HSPA5/MPO/LTBR/MYOD1	35
BP	GO:0003006	developmental process involved in reproduction	3/41	0.330665	0.780471	0.735635	CSF2/KIT/NPPC	3
BP	GO:0005975	carbohydrate metabolic process	3/41	0.330665	0.780471	0.735635	MANBA/CHI3L1/MAN2A1	3
BP	GO:0006163	purine nucleotide metabolic process	3/41	0.330665	0.780471	0.735635	PPARGC1A/NPPC/ELOVL6	3
BP	GO:0008610	lipid biosynthetic process	3/41	0.330665	0.780471	0.735635	IL1B/ELOVL6/LOC102182663	3
BP	GO:0009057	macromolecule catabolic process	3/41	0.330665	0.780471	0.735635	IL1B/ISG15/HSPA5	3
BP	GO:0009150	purine ribonucleotide metabolic process	3/41	0.330665	0.780471	0.735635	PPARGC1A/NPPC/ELOVL6	3
BP	GO:0009259	ribonucleotide metabolic process	3/41	0.330665	0.780471	0.735635	PPARGC1A/NPPC/ELOVL6	3
BP	GO:0009790	embryo development	3/41	0.330665	0.780471	0.735635	CSF2/KIT/CRABP2	3
BP	GO:0019693	ribose phosphate metabolic process	3/41	0.330665	0.780471	0.735635	PPARGC1A/NPPC/ELOVL6	3
BP	GO:0043410	positive regulation of MAPK cascade	3/41	0.330665	0.780471	0.735635	IL1B/CHI3L1/KIT	3
BP	GO:0048878	chemical homeostasis	3/41	0.330665	0.780471	0.735635	CXCR3/HMOX1/LTF	3
BP	GO:0051338	regulation of transferase activity	3/41	0.330665	0.780471	0.735635	IL1B/CHI3L1/KIT	3
BP	GO:0055114	oxidation-reduction process	3/41	0.330665	0.780471	0.735635	HMOX1/PPARGC1A/FTO	3
BP	GO:0006464	cellular protein modification process	7/41	0.332659	0.780471	0.735635	IL1B/CHI3L1/CSF2/KIT/ISG15/HSPA5/MYOD1	7
BP	GO:0036211	protein modification process	7/41	0.332659	0.780471	0.735635	IL1B/CHI3L1/CSF2/KIT/ISG15/HSPA5/MYOD1	7
BP	GO:0002376	immune system process	11/41	0.333273	0.780471	0.735635	IL6/IL1B/CXCR3/TLR7/HMOX1/LTF/CSF2/KIT/SLAMF1/ISG15/LTBR	11
BP	GO:0001817	regulation of cytokine production	4/41	0.345258	0.788426	0.743133	IL1B/LTF/CSF2/ISG15	4
BP	GO:0001934	positive regulation of protein phosphorylation	4/41	0.345258	0.788426	0.743133	IL1B/CHI3L1/CSF2/KIT	4
BP	GO:0008285	negative regulation of cell proliferation	4/41	0.345258	0.788426	0.743133	CD9/IL1B/HMOX1/MYOD1	4
BP	GO:0032101	regulation of response to external stimulus	4/41	0.345258	0.788426	0.743133	CD9/CXCR3/LTF/MYOD1	4
BP	GO:0042327	positive regulation of phosphorylation	4/41	0.345258	0.788426	0.743133	IL1B/CHI3L1/CSF2/KIT	4
BP	GO:0006629	lipid metabolic process	5/41	0.352457	0.796226	0.750485	IL1B/PNPLA2/CRABP2/ELOVL6/LOC102182663	5
BP	GO:0006996	organelle organization	5/41	0.352457	0.796226	0.750485	IL1B/CSF2/PPARGC1A/KIT/MYOD1	5
BP	GO:0016043	cellular component organization	10/41	0.355438	0.796226	0.750485	CD9/IL1B/SPACA3/HMOX1/CSF2/PPARGC1A/KIT/CRABP2/IGFBP2/MYOD1	10
BP	GO:0043408	regulation of MAPK cascade	3/41	0.370987	0.796226	0.750485	IL1B/CHI3L1/KIT	3
BP	GO:0044255	cellular lipid metabolic process	3/41	0.370987	0.796226	0.750485	PNPLA2/CRABP2/ELOVL6	3
BP	GO:0072521	purine-containing compound metabolic process	3/41	0.370987	0.796226	0.750485	PPARGC1A/NPPC/ELOVL6	3
BP	GO:0022607	cellular component assembly	4/41	0.379091	0.796226	0.750485	CD9/HMOX1/CSF2/KIT	4
BP	GO:1901135	carbohydrate derivative metabolic process	4/41	0.379091	0.796226	0.750485	IL1B/PPARGC1A/NPPC/ELOVL6	4
BP	GO:1902531	regulation of intracellular signal transduction	5/41	0.382314	0.796226	0.750485	IL1B/CHI3L1/CSF2/KIT/LTBR	5
BP	GO:0002682	regulation of immune system process	6/41	0.383151	0.796226	0.750485	IL1B/CXCR3/TLR7/LTF/KIT/ISG15	6
BP	GO:0001503	ossification	2/41	0.402067	0.796226	0.750485	LTF/ISG15	2
BP	GO:0002250	adaptive immune response	2/41	0.402067	0.796226	0.750485	IL6/IL1B	2
BP	GO:0009615	response to virus	2/41	0.402067	0.796226	0.750485	TLR7/ISG15	2
BP	GO:0016053	organic acid biosynthetic process	2/41	0.402067	0.796226	0.750485	IL1B/ELOVL6	2
BP	GO:0046394	carboxylic acid biosynthetic process	2/41	0.402067	0.796226	0.750485	IL1B/ELOVL6	2
BP	GO:0048608	reproductive structure development	2/41	0.402067	0.796226	0.750485	CSF2/KIT	2
BP	GO:0051607	defense response to virus	2/41	0.402067	0.796226	0.750485	TLR7/ISG15	2
BP	GO:0061458	reproductive system development	2/41	0.402067	0.796226	0.750485	CSF2/KIT	2
BP	GO:0070371	ERK1 and ERK2 cascade	2/41	0.402067	0.796226	0.750485	IL1B/CHI3L1	2
BP	GO:0071900	regulation of protein serine/threonine kinase activity	2/41	0.402067	0.796226	0.750485	IL1B/KIT	2
BP	GO:0006955	immune response	8/41	0.404935	0.796226	0.750485	IL6/IL1B/TLR7/LTF/CSF2/KIT/ISG15/LTBR	8
BP	GO:0000165	MAPK cascade	3/41	0.410968	0.796226	0.750485	IL1B/CHI3L1/KIT	3
BP	GO:0006753	nucleoside phosphate metabolic process	3/41	0.410968	0.796226	0.750485	PPARGC1A/NPPC/ELOVL6	3
BP	GO:0007267	cell-cell signaling	3/41	0.410968	0.796226	0.750485	IL1B/GH1/NPVF	3
BP	GO:0009117	nucleotide metabolic process	3/41	0.410968	0.796226	0.750485	PPARGC1A/NPPC/ELOVL6	3
BP	GO:0017144	drug metabolic process	3/41	0.410968	0.796226	0.750485	IL1B/PPARGC1A/LOC102182663	3
BP	GO:0019752	carboxylic acid metabolic process	3/41	0.410968	0.796226	0.750485	IL1B/CRABP2/ELOVL6	3
BP	GO:0023014	signal transduction by protein phosphorylation	3/41	0.410968	0.796226	0.750485	IL1B/CHI3L1/KIT	3
BP	GO:0055086	nucleobase-containing small molecule metabolic process	3/41	0.410968	0.796226	0.750485	PPARGC1A/NPPC/ELOVL6	3
BP	GO:0097190	apoptotic signaling pathway	3/41	0.410968	0.796226	0.750485	IL1B/HMOX1/CSF2	3
BP	GO:0009056	catabolic process	5/41	0.412222	0.796226	0.750485	IL1B/PNPLA2/HMOX1/ISG15/HSPA5	5
BP	GO:0009967	positive regulation of signal transduction	5/41	0.412222	0.796226	0.750485	IL1B/CHI3L1/CSF2/KIT/LTBR	5
BP	GO:0019220	regulation of phosphate metabolic process	5/41	0.412222	0.796226	0.750485	IL1B/CHI3L1/CSF2/PPARGC1A/KIT	5
BP	GO:0032270	positive regulation of cellular protein metabolic process	5/41	0.412222	0.796226	0.750485	IL1B/CHI3L1/CSF2/KIT/HSPA5	5
BP	GO:0051174	regulation of phosphorus metabolic process	5/41	0.412222	0.796226	0.750485	IL1B/CHI3L1/CSF2/PPARGC1A/KIT	5
BP	GO:0051247	positive regulation of protein metabolic process	5/41	0.412222	0.796226	0.750485	IL1B/CHI3L1/CSF2/KIT/HSPA5	5
BP	GO:0009892	negative regulation of metabolic process	4/41	0.412858	0.796226	0.750485	IL1B/HMOX1/CSF2/ISG15	4
BP	GO:0006810	transport	9/41	0.424314	0.811501	0.764883	CD9/IL1B/CHI3L1/CXCR3/LTF/GH1/KIT/NPVF/HSPA5	9
BP	GO:0051234	establishment of localization	9/41	0.424314	0.811501	0.764883	CD9/IL1B/CHI3L1/CXCR3/LTF/GH1/KIT/NPVF/HSPA5	9
BP	GO:0048584	positive regulation of response to stimulus	8/41	0.428744	0.81657	0.76966	IL1B/CHI3L1/CXCR3/TLR7/CSF2/KIT/LTBR/MYOD1	8
BP	GO:0009719	response to endogenous stimulus	5/41	0.442016	0.821022	0.773857	CD9/FGF5/IGFBP2/HSPA5/MYOD1	5
BP	GO:0010647	positive regulation of cell communication	5/41	0.442016	0.821022	0.773857	IL1B/CHI3L1/CSF2/KIT/LTBR	5
BP	GO:0023056	positive regulation of signaling	5/41	0.442016	0.821022	0.773857	IL1B/CHI3L1/CSF2/KIT/LTBR	5
BP	GO:0001819	positive regulation of cytokine production	2/41	0.452546	0.821022	0.773857	IL1B/CSF2	2
BP	GO:0006873	cellular ion homeostasis	2/41	0.452546	0.821022	0.773857	CXCR3/HMOX1	2
BP	GO:0006875	cellular metal ion homeostasis	2/41	0.452546	0.821022	0.773857	CXCR3/HMOX1	2
BP	GO:0008202	steroid metabolic process	2/41	0.452546	0.821022	0.773857	IL1B/LOC102182663	2
BP	GO:0014070	response to organic cyclic compound	2/41	0.452546	0.821022	0.773857	IL1B/MYOD1	2
BP	GO:0030003	cellular cation homeostasis	2/41	0.452546	0.821022	0.773857	CXCR3/HMOX1	2
BP	GO:0055082	cellular chemical homeostasis	2/41	0.452546	0.821022	0.773857	CXCR3/HMOX1	2
BP	GO:0062012	regulation of small molecule metabolic process	2/41	0.452546	0.821022	0.773857	IL1B/PPARGC1A	2
BP	GO:0071407	cellular response to organic cyclic compound	2/41	0.452546	0.821022	0.773857	IL1B/MYOD1	2
BP	GO:0032879	regulation of localization	7/41	0.458418	0.8284	0.780811	CD9/IL1B/CXCR3/HMOX1/NPVF/FTO/HSPA5	7
BP	GO:0051179	localization	11/41	0.478261	0.86087	0.811416	CD9/IL1B/CHI3L1/CXCR3/HMOX1/LTF/GH1/KIT/NPVF/FTO/HSPA5	11
BP	GO:0009306	protein secretion	3/41	0.488567	0.870461	0.820455	IL1B/CHI3L1/GH1	3
BP	GO:0019637	organophosphate metabolic process	3/41	0.488567	0.870461	0.820455	PPARGC1A/NPPC/ELOVL6	3
BP	GO:0032268	regulation of cellular protein metabolic process	6/41	0.491516	0.870461	0.820455	IL1B/CHI3L1/CSF2/KIT/ISG15/HSPA5	6
BP	GO:0051246	regulation of protein metabolic process	6/41	0.491516	0.870461	0.820455	IL1B/CHI3L1/CSF2/KIT/ISG15/HSPA5	6
BP	GO:0001558	regulation of cell growth	2/41	0.500657	0.870461	0.820455	CRABP2/IGFBP2	2
BP	GO:0022407	regulation of cell-cell adhesion	2/41	0.500657	0.870461	0.820455	CD9/IL1B	2
BP	GO:0030155	regulation of cell adhesion	2/41	0.500657	0.870461	0.820455	CD9/IL1B	2
BP	GO:0044265	cellular macromolecule catabolic process	2/41	0.500657	0.870461	0.820455	ISG15/HSPA5	2
BP	GO:0071363	cellular response to growth factor stimulus	2/41	0.500657	0.870461	0.820455	FGF5/HSPA5	2
BP	GO:0051173	positive regulation of nitrogen compound metabolic process	7/41	0.508371	0.876214	0.825877	IL1B/CHI3L1/CSF2/PPARGC1A/KIT/HSPA5/MYOD1	7
BP	GO:0001932	regulation of protein phosphorylation	4/41	0.511602	0.876214	0.825877	IL1B/CHI3L1/CSF2/KIT	4
BP	GO:0044093	positive regulation of molecular function	4/41	0.511602	0.876214	0.825877	IL1B/CHI3L1/PPARGC1A/KIT	4
BP	GO:1901700	response to oxygen-containing compound	4/41	0.511602	0.876214	0.825877	IL1B/LTF/IGFBP2/MYOD1	4
BP	GO:0002790	peptide secretion	3/41	0.525654	0.890314	0.839168	IL1B/CHI3L1/GH1	3
BP	GO:0043085	positive regulation of catalytic activity	3/41	0.525654	0.890314	0.839168	IL1B/CHI3L1/KIT	3
BP	GO:1901701	cellular response to oxygen-containing compound	3/41	0.525654	0.890314	0.839168	IL1B/LTF/MYOD1	3
BP	GO:0006793	phosphorus metabolic process	7/41	0.532905	0.895983	0.844511	IL1B/CHI3L1/CSF2/PPARGC1A/KIT/NPPC/ELOVL6	7
BP	GO:0006796	phosphate-containing compound metabolic process	7/41	0.532905	0.895983	0.844511	IL1B/CHI3L1/CSF2/PPARGC1A/KIT/NPPC/ELOVL6	7
BP	GO:0002764	immune response-regulating signaling pathway	2/41	0.546108	0.904923	0.852937	TLR7/KIT	2
BP	GO:0016049	cell growth	2/41	0.546108	0.904923	0.852937	CRABP2/IGFBP2	2
BP	GO:0050865	regulation of cell activation	2/41	0.546108	0.904923	0.852937	CD9/IL1B	2
BP	GO:0070848	response to growth factor	2/41	0.546108	0.904923	0.852937	FGF5/HSPA5	2
BP	GO:0065009	regulation of molecular function	5/41	0.557186	0.919958	0.867108	IL1B/CHI3L1/PPARGC1A/FSHB/KIT	5
BP	GO:0042325	regulation of phosphorylation	4/41	0.573562	0.934479	0.880796	IL1B/CHI3L1/CSF2/KIT	4
BP	GO:0033036	macromolecule localization	5/41	0.584379	0.934479	0.880796	IL1B/CHI3L1/GH1/FTO/HSPA5	5
BP	GO:0045596	negative regulation of cell differentiation	2/41	0.588725	0.934479	0.880796	LTF/NPPC	2
BP	GO:0051726	regulation of cell cycle	2/41	0.588725	0.934479	0.880796	IL1B/NPPC	2
BP	GO:0006508	proteolysis	3/41	0.595445	0.934479	0.880796	IL1B/ISG15/HSPA5	3
BP	GO:0031324	negative regulation of cellular metabolic process	3/41	0.595445	0.934479	0.880796	HMOX1/CSF2/ISG15	3
BP	GO:0050776	regulation of immune response	3/41	0.595445	0.934479	0.880796	IL1B/TLR7/KIT	3
BP	GO:0006468	protein phosphorylation	4/41	0.602985	0.934479	0.880796	IL1B/CHI3L1/CSF2/KIT	4
BP	GO:0045087	innate immune response	3/41	0.627898	0.934479	0.880796	TLR7/LTF/ISG15	3
BP	GO:0051641	cellular localization	3/41	0.627898	0.934479	0.880796	CXCR3/KIT/HSPA5	3
BP	GO:0071495	cellular response to endogenous stimulus	3/41	0.627898	0.934479	0.880796	FGF5/HSPA5/MYOD1	3
BP	GO:0006811	ion transport	2/41	0.628426	0.934479	0.880796	CXCR3/LTF	2
BP	GO:0007049	cell cycle	2/41	0.628426	0.934479	0.880796	IL1B/NPPC	2
BP	GO:0019725	cellular homeostasis	2/41	0.628426	0.934479	0.880796	CXCR3/HMOX1	2
BP	GO:0022008	neurogenesis	2/41	0.628426	0.934479	0.880796	FGF5/CRABP2	2
BP	GO:0065003	protein-containing complex assembly	2/41	0.628426	0.934479	0.880796	HMOX1/CSF2	2
BP	GO:0035556	intracellular signal transduction	5/41	0.636203	0.934479	0.880796	IL1B/CHI3L1/CSF2/KIT/LTBR	5
BP	GO:0031323	regulation of cellular metabolic process	11/41	0.639176	0.934479	0.880796	IL1B/CHI3L1/PNPLA2/HMOX1/CSF2/GH1/PPARGC1A/KIT/ISG15/HSPA5/MYOD1	11
BP	GO:1901362	organic cyclic compound biosynthetic process	10/41	0.649845	0.934479	0.880796	IL1B/NR1H3/HMOX1/CSF2/PPARGC1A/NPPC/VDR/ELOVL6/LOC102182663/MYOD1	10
BP	GO:0007169	transmembrane receptor protein tyrosine kinase signaling pathway	2/41	0.665203	0.934479	0.880796	KIT/FGF5	2
BP	GO:0043933	protein-containing complex subunit organization	2/41	0.665203	0.934479	0.880796	HMOX1/CSF2	2
BP	GO:0051050	positive regulation of transport	2/41	0.665203	0.934479	0.880796	IL1B/CXCR3	2
BP	GO:0010604	positive regulation of macromolecule metabolic process	7/41	0.669432	0.934479	0.880796	IL1B/CHI3L1/CSF2/PPARGC1A/KIT/HSPA5/MYOD1	7
BP	GO:0018130	heterocycle biosynthetic process	9/41	0.680743	0.934479	0.880796	IL1B/NR1H3/HMOX1/CSF2/PPARGC1A/NPPC/VDR/ELOVL6/MYOD1	9
BP	GO:0034654	nucleobase-containing compound biosynthetic process	9/41	0.680743	0.934479	0.880796	IL1B/NR1H3/HMOX1/CSF2/PPARGC1A/NPPC/VDR/ELOVL6/MYOD1	9
BP	GO:0019222	regulation of metabolic process	12/41	0.683316	0.934479	0.880796	IL1B/CHI3L1/PNPLA2/HMOX1/CSF2/GH1/PPARGC1A/KIT/ISG15/FGF5/HSPA5/MYOD1	12
BP	GO:0008104	protein localization	4/41	0.684035	0.934479	0.880796	IL1B/CHI3L1/GH1/HSPA5	4
BP	GO:1901566	organonitrogen compound biosynthetic process	4/41	0.684035	0.934479	0.880796	IL1B/PPARGC1A/NPPC/ELOVL6	4
BP	GO:0080134	regulation of response to stress	3/41	0.687566	0.934479	0.880796	CD9/TLR7/MYOD1	3
BP	GO:1901564	organonitrogen compound metabolic process	11/41	0.693543	0.934479	0.880796	IL1B/CHI3L1/HMOX1/CSF2/PPARGC1A/KIT/NPPC/ISG15/ELOVL6/HSPA5/MYOD1	11
BP	GO:0010243	response to organonitrogen compound	2/41	0.699101	0.934479	0.880796	CD9/IGFBP2	2
BP	GO:0051093	negative regulation of developmental process	2/41	0.699101	0.934479	0.880796	LTF/NPPC	2
BP	GO:0051649	establishment of localization in cell	2/41	0.699101	0.934479	0.880796	CXCR3/KIT	2
BP	GO:0019438	aromatic compound biosynthetic process	9/41	0.699254	0.934479	0.880796	IL1B/NR1H3/HMOX1/CSF2/PPARGC1A/NPPC/VDR/ELOVL6/MYOD1	9
BP	GO:0016070	RNA metabolic process	8/41	0.712985	0.934479	0.880796	IL1B/NR1H3/HMOX1/CSF2/PPARGC1A/VDR/FTO/MYOD1	8
BP	GO:0015031	protein transport	3/41	0.71473	0.934479	0.880796	IL1B/CHI3L1/GH1	3
BP	GO:0045893	positive regulation of transcription, DNA-templated	3/41	0.71473	0.934479	0.880796	IL1B/PPARGC1A/MYOD1	3
BP	GO:0050790	regulation of catalytic activity	3/41	0.71473	0.934479	0.880796	IL1B/CHI3L1/KIT	3
BP	GO:0051254	positive regulation of RNA metabolic process	3/41	0.71473	0.934479	0.880796	IL1B/PPARGC1A/MYOD1	3
BP	GO:1902680	positive regulation of RNA biosynthetic process	3/41	0.71473	0.934479	0.880796	IL1B/PPARGC1A/MYOD1	3
BP	GO:1903508	positive regulation of nucleic acid-templated transcription	3/41	0.71473	0.934479	0.880796	IL1B/PPARGC1A/MYOD1	3
BP	GO:0080090	regulation of primary metabolic process	10/41	0.721945	0.934479	0.880796	IL1B/CHI3L1/PNPLA2/HMOX1/CSF2/PPARGC1A/KIT/ISG15/HSPA5/MYOD1	10
BP	GO:0010628	positive regulation of gene expression	4/41	0.731613	0.934479	0.880796	IL1B/CSF2/PPARGC1A/MYOD1	4
BP	GO:0071704	organic substance metabolic process	21/41	0.731625	0.934479	0.880796	MANBA/CD9/IL1B/CHI3L1/PNPLA2/NR1H3/HMOX1/CSF2/PPARGC1A/KIT/NPPC/ISG15/CRABP2/VDR/ELOVL6/MAN2A1/LOC102182663/FTO/HSPA5/MPO/MYOD1	21
BP	GO:0015833	peptide transport	3/41	0.740122	0.934479	0.880796	IL1B/CHI3L1/GH1	3
BP	GO:0045935	positive regulation of nucleobase-containing compound metabolic process	3/41	0.740122	0.934479	0.880796	IL1B/PPARGC1A/MYOD1	3
BP	GO:0044237	cellular metabolic process	20/41	0.751157	0.934479	0.880796	CD9/IL1B/CHI3L1/PNPLA2/NR1H3/HMOX1/CSF2/GH1/PPARGC1A/KIT/NPPC/ISG15/CRABP2/VDR/ELOVL6/LOC102182663/FTO/HSPA5/MPO/MYOD1	20
BP	GO:0006139	nucleobase-containing compound metabolic process	10/41	0.75455	0.934479	0.880796	IL1B/NR1H3/HMOX1/CSF2/PPARGC1A/NPPC/VDR/ELOVL6/FTO/MYOD1	10
BP	GO:0050778	positive regulation of immune response	2/41	0.758635	0.934479	0.880796	IL1B/TLR7	2
BP	GO:1901698	response to nitrogen compound	2/41	0.758635	0.934479	0.880796	CD9/IGFBP2	2
BP	GO:1903530	regulation of secretion by cell	2/41	0.758635	0.934479	0.880796	IL1B/NPVF	2
BP	GO:0042886	amide transport	3/41	0.763768	0.934479	0.880796	IL1B/CHI3L1/GH1	3
BP	GO:0045184	establishment of protein localization	3/41	0.763768	0.934479	0.880796	IL1B/CHI3L1/GH1	3
BP	GO:0071705	nitrogen compound transport	3/41	0.763768	0.934479	0.880796	IL1B/CHI3L1/GH1	3
BP	GO:0090304	nucleic acid metabolic process	8/41	0.76493	0.934479	0.880796	IL1B/NR1H3/HMOX1/CSF2/PPARGC1A/VDR/FTO/MYOD1	8
BP	GO:0002696	positive regulation of leukocyte activation	1/41	0.771829	0.934479	0.880796	IL1B	1
BP	GO:0007010	cytoskeleton organization	1/41	0.771829	0.934479	0.880796	KIT	1
BP	GO:0032269	negative regulation of cellular protein metabolic process	1/41	0.771829	0.934479	0.880796	ISG15	1
BP	GO:0032944	regulation of mononuclear cell proliferation	1/41	0.771829	0.934479	0.880796	IL1B	1
BP	GO:0042098	T cell proliferation	1/41	0.771829	0.934479	0.880796	IL1B	1
BP	GO:0045786	negative regulation of cell cycle	1/41	0.771829	0.934479	0.880796	NPPC	1
BP	GO:0045892	negative regulation of transcription, DNA-templated	1/41	0.771829	0.934479	0.880796	CSF2	1
BP	GO:0046907	intracellular transport	1/41	0.771829	0.934479	0.880796	KIT	1
BP	GO:0050670	regulation of lymphocyte proliferation	1/41	0.771829	0.934479	0.880796	IL1B	1
BP	GO:0050673	epithelial cell proliferation	1/41	0.771829	0.934479	0.880796	HMOX1	1
BP	GO:0050867	positive regulation of cell activation	1/41	0.771829	0.934479	0.880796	IL1B	1
BP	GO:0051251	positive regulation of lymphocyte activation	1/41	0.771829	0.934479	0.880796	IL1B	1
BP	GO:0051253	negative regulation of RNA metabolic process	1/41	0.771829	0.934479	0.880796	CSF2	1
BP	GO:0070663	regulation of leukocyte proliferation	1/41	0.771829	0.934479	0.880796	IL1B	1
BP	GO:1902679	negative regulation of RNA biosynthetic process	1/41	0.771829	0.934479	0.880796	CSF2	1
BP	GO:1903507	negative regulation of nucleic acid-templated transcription	1/41	0.771829	0.934479	0.880796	CSF2	1
BP	GO:0044267	cellular protein metabolic process	7/41	0.780587	0.934479	0.880796	IL1B/CHI3L1/CSF2/KIT/ISG15/HSPA5/MYOD1	7
BP	GO:0051171	regulation of nitrogen compound metabolic process	9/41	0.782252	0.934479	0.880796	IL1B/CHI3L1/HMOX1/CSF2/PPARGC1A/KIT/ISG15/HSPA5/MYOD1	9
BP	GO:0044238	primary metabolic process	19/41	0.783858	0.934479	0.880796	MANBA/IL1B/CHI3L1/PNPLA2/NR1H3/HMOX1/CSF2/PPARGC1A/KIT/NPPC/ISG15/CRABP2/VDR/ELOVL6/MAN2A1/LOC102182663/FTO/HSPA5/MYOD1	19
BP	GO:0009887	animal organ morphogenesis	2/41	0.784522	0.934479	0.880796	LTF/NPPC	2
BP	GO:0051046	regulation of secretion	2/41	0.784522	0.934479	0.880796	IL1B/NPVF	2
BP	GO:0051172	negative regulation of nitrogen compound metabolic process	2/41	0.784522	0.934479	0.880796	CSF2/ISG15	2
BP	GO:0002684	positive regulation of immune system process	3/41	0.785715	0.934479	0.880796	IL1B/TLR7/ISG15	3
BP	GO:0010557	positive regulation of macromolecule biosynthetic process	3/41	0.785715	0.934479	0.880796	IL1B/PPARGC1A/MYOD1	3
BP	GO:0016310	phosphorylation	4/41	0.793101	0.934479	0.880796	IL1B/CHI3L1/CSF2/KIT	4
BP	GO:0046483	heterocycle metabolic process	10/41	0.79882	0.934479	0.880796	IL1B/NR1H3/HMOX1/CSF2/PPARGC1A/NPPC/VDR/ELOVL6/FTO/MYOD1	10
BP	GO:0060255	regulation of macromolecule metabolic process	10/41	0.79882	0.934479	0.880796	IL1B/CHI3L1/HMOX1/CSF2/PPARGC1A/KIT/ISG15/FGF5/HSPA5/MYOD1	10
BP	GO:1901360	organic cyclic compound metabolic process	11/41	0.801632	0.934479	0.880796	IL1B/NR1H3/HMOX1/CSF2/PPARGC1A/NPPC/VDR/ELOVL6/LOC102182663/FTO/MYOD1	11
BP	GO:0002218	activation of innate immune response	1/41	0.803758	0.934479	0.880796	TLR7	1
BP	GO:0002757	immune response-activating signal transduction	1/41	0.803758	0.934479	0.880796	TLR7	1
BP	GO:0007159	leukocyte cell-cell adhesion	1/41	0.803758	0.934479	0.880796	IL1B	1
BP	GO:0009123	nucleoside monophosphate metabolic process	1/41	0.803758	0.934479	0.880796	PPARGC1A	1
BP	GO:0009126	purine nucleoside monophosphate metabolic process	1/41	0.803758	0.934479	0.880796	PPARGC1A	1
BP	GO:0009141	nucleoside triphosphate metabolic process	1/41	0.803758	0.934479	0.880796	PPARGC1A	1
BP	GO:0009144	purine nucleoside triphosphate metabolic process	1/41	0.803758	0.934479	0.880796	PPARGC1A	1
BP	GO:0009161	ribonucleoside monophosphate metabolic process	1/41	0.803758	0.934479	0.880796	PPARGC1A	1
BP	GO:0009167	purine ribonucleoside monophosphate metabolic process	1/41	0.803758	0.934479	0.880796	PPARGC1A	1
BP	GO:0009199	ribonucleoside triphosphate metabolic process	1/41	0.803758	0.934479	0.880796	PPARGC1A	1
BP	GO:0009205	purine ribonucleoside triphosphate metabolic process	1/41	0.803758	0.934479	0.880796	PPARGC1A	1
BP	GO:0030001	metal ion transport	1/41	0.803758	0.934479	0.880796	CXCR3	1
BP	GO:0030162	regulation of proteolysis	1/41	0.803758	0.934479	0.880796	IL1B	1
BP	GO:0030855	epithelial cell differentiation	1/41	0.803758	0.934479	0.880796	IL1B	1
BP	GO:0032943	mononuclear cell proliferation	1/41	0.803758	0.934479	0.880796	IL1B	1
BP	GO:0043434	response to peptide hormone	1/41	0.803758	0.934479	0.880796	IGFBP2	1
BP	GO:0045934	negative regulation of nucleobase-containing compound metabolic process	1/41	0.803758	0.934479	0.880796	CSF2	1
BP	GO:0046034	ATP metabolic process	1/41	0.803758	0.934479	0.880796	PPARGC1A	1
BP	GO:0046651	lymphocyte proliferation	1/41	0.803758	0.934479	0.880796	IL1B	1
BP	GO:0048598	embryonic morphogenesis	1/41	0.803758	0.934479	0.880796	CRABP2	1
BP	GO:0048699	generation of neurons	1/41	0.803758	0.934479	0.880796	CRABP2	1
BP	GO:0050863	regulation of T cell activation	1/41	0.803758	0.934479	0.880796	IL1B	1
BP	GO:0051248	negative regulation of protein metabolic process	1/41	0.803758	0.934479	0.880796	ISG15	1
BP	GO:0070661	leukocyte proliferation	1/41	0.803758	0.934479	0.880796	IL1B	1
BP	GO:1901652	response to peptide	1/41	0.803758	0.934479	0.880796	IGFBP2	1
BP	GO:1903037	regulation of leukocyte cell-cell adhesion	1/41	0.803758	0.934479	0.880796	IL1B	1
BP	GO:0006357	regulation of transcription by RNA polymerase II	3/41	0.806019	0.934479	0.880796	HMOX1/PPARGC1A/MYOD1	3
BP	GO:0006366	transcription by RNA polymerase II	3/41	0.806019	0.934479	0.880796	HMOX1/PPARGC1A/MYOD1	3
BP	GO:0031328	positive regulation of cellular biosynthetic process	3/41	0.806019	0.934479	0.880796	IL1B/PPARGC1A/MYOD1	3
BP	GO:0010605	negative regulation of macromolecule metabolic process	2/41	0.808016	0.934479	0.880796	CSF2/ISG15	2
BP	GO:0044260	cellular macromolecule metabolic process	13/41	0.809309	0.934479	0.880796	CD9/IL1B/CHI3L1/NR1H3/HMOX1/CSF2/PPARGC1A/KIT/ISG15/VDR/FTO/HSPA5/MYOD1	13
BP	GO:0006351	transcription, DNA-templated	7/41	0.811223	0.934479	0.880796	IL1B/NR1H3/HMOX1/CSF2/PPARGC1A/VDR/MYOD1	7
BP	GO:0019538	protein metabolic process	7/41	0.811223	0.934479	0.880796	IL1B/CHI3L1/CSF2/KIT/ISG15/HSPA5/MYOD1	7
BP	GO:0032774	RNA biosynthetic process	7/41	0.811223	0.934479	0.880796	IL1B/NR1H3/HMOX1/CSF2/PPARGC1A/VDR/MYOD1	7
BP	GO:0097659	nucleic acid-templated transcription	7/41	0.811223	0.934479	0.880796	IL1B/NR1H3/HMOX1/CSF2/PPARGC1A/VDR/MYOD1	7
BP	GO:0006725	cellular aromatic compound metabolic process	10/41	0.825184	0.934479	0.880796	IL1B/NR1H3/HMOX1/CSF2/PPARGC1A/NPPC/VDR/ELOVL6/FTO/MYOD1	10
BP	GO:0009725	response to hormone	2/41	0.829273	0.934479	0.880796	IGFBP2/MYOD1	2
BP	GO:0045944	positive regulation of transcription by RNA polymerase II	2/41	0.829273	0.934479	0.880796	PPARGC1A/MYOD1	2
BP	GO:0002694	regulation of leukocyte activation	1/41	0.831312	0.934479	0.880796	IL1B	1
BP	GO:0015980	energy derivation by oxidation of organic compounds	1/41	0.831312	0.934479	0.880796	PPARGC1A	1
BP	GO:0022402	cell cycle process	1/41	0.831312	0.934479	0.880796	IL1B	1
BP	GO:0032103	positive regulation of response to external stimulus	1/41	0.831312	0.934479	0.880796	CXCR3	1
BP	GO:0045089	positive regulation of innate immune response	1/41	0.831312	0.934479	0.880796	TLR7	1
BP	GO:0050663	cytokine secretion	1/41	0.831312	0.934479	0.880796	CHI3L1	1
BP	GO:0051249	regulation of lymphocyte activation	1/41	0.831312	0.934479	0.880796	IL1B	1
BP	GO:0008152	metabolic process	22/41	0.835786	0.934479	0.880796	MANBA/CD9/IL1B/CHI3L1/PNPLA2/NR1H3/HMOX1/CSF2/GH1/PPARGC1A/KIT/NPPC/ISG15/CRABP2/VDR/ELOVL6/MAN2A1/LOC102182663/FTO/HSPA5/MPO/MYOD1	22
BP	GO:0009891	positive regulation of biosynthetic process	3/41	0.841965	0.934479	0.880796	IL1B/PPARGC1A/MYOD1	3
BP	GO:0051049	regulation of transport	3/41	0.841965	0.934479	0.880796	IL1B/CXCR3/NPVF	3
BP	GO:0006355	regulation of transcription, DNA-templated	5/41	0.8482	0.934479	0.880796	IL1B/HMOX1/CSF2/PPARGC1A/MYOD1	5
BP	GO:0051252	regulation of RNA metabolic process	5/41	0.8482	0.934479	0.880796	IL1B/HMOX1/CSF2/PPARGC1A/MYOD1	5
BP	GO:1903506	regulation of nucleic acid-templated transcription	5/41	0.8482	0.934479	0.880796	IL1B/HMOX1/CSF2/PPARGC1A/MYOD1	5
BP	GO:2001141	regulation of RNA biosynthetic process	5/41	0.8482	0.934479	0.880796	IL1B/HMOX1/CSF2/PPARGC1A/MYOD1	5
BP	GO:0044271	cellular nitrogen compound biosynthetic process	9/41	0.848549	0.934479	0.880796	IL1B/NR1H3/HMOX1/CSF2/PPARGC1A/NPPC/VDR/ELOVL6/MYOD1	9
BP	GO:0002253	activation of immune response	1/41	0.855079	0.934479	0.880796	TLR7	1
BP	GO:0006091	generation of precursor metabolites and energy	1/41	0.855079	0.934479	0.880796	PPARGC1A	1
BP	GO:0006812	cation transport	1/41	0.855079	0.934479	0.880796	CXCR3	1
BP	GO:0032870	cellular response to hormone stimulus	1/41	0.855079	0.934479	0.880796	MYOD1	1
BP	GO:0045088	regulation of innate immune response	1/41	0.855079	0.934479	0.880796	TLR7	1
BP	GO:2000113	negative regulation of cellular macromolecule biosynthetic process	1/41	0.855079	0.934479	0.880796	CSF2	1
BP	GO:0019219	regulation of nucleobase-containing compound metabolic process	5/41	0.873545	0.945613	0.89129	IL1B/HMOX1/CSF2/PPARGC1A/MYOD1	5
BP	GO:0010558	negative regulation of macromolecule biosynthetic process	1/41	0.875568	0.945613	0.89129	CSF2	1
BP	GO:0034613	cellular protein localization	1/41	0.875568	0.945613	0.89129	HSPA5	1
BP	GO:0055085	transmembrane transport	1/41	0.875568	0.945613	0.89129	CXCR3	1
BP	GO:0070727	cellular macromolecule localization	1/41	0.875568	0.945613	0.89129	HSPA5	1
BP	GO:0002791	regulation of peptide secretion	1/41	0.893221	0.947072	0.892665	IL1B	1
BP	GO:0009890	negative regulation of biosynthetic process	1/41	0.893221	0.947072	0.892665	CSF2	1
BP	GO:0010629	negative regulation of gene expression	1/41	0.893221	0.947072	0.892665	CSF2	1
BP	GO:0031327	negative regulation of cellular biosynthetic process	1/41	0.893221	0.947072	0.892665	CSF2	1
BP	GO:0031349	positive regulation of defense response	1/41	0.893221	0.947072	0.892665	TLR7	1
BP	GO:0043604	amide biosynthetic process	1/41	0.893221	0.947072	0.892665	ELOVL6	1
BP	GO:0050708	regulation of protein secretion	1/41	0.893221	0.947072	0.892665	IL1B	1
BP	GO:0043170	macromolecule metabolic process	13/41	0.893425	0.947072	0.892665	CD9/IL1B/CHI3L1/NR1H3/HMOX1/CSF2/PPARGC1A/KIT/ISG15/VDR/FTO/HSPA5/MYOD1	13
BP	GO:0071702	organic substance transport	3/41	0.897381	0.94765	0.893209	IL1B/CHI3L1/GH1	3
BP	GO:0010468	regulation of gene expression	6/41	0.907616	0.94765	0.893209	IL1B/HMOX1/CSF2/PPARGC1A/FGF5/MYOD1	6
BP	GO:0043603	cellular amide metabolic process	1/41	0.908422	0.94765	0.893209	ELOVL6	1
BP	GO:0051223	regulation of protein transport	1/41	0.908422	0.94765	0.893209	IL1B	1
BP	GO:0061061	muscle structure development	1/41	0.908422	0.94765	0.893209	MYOD1	1
BP	GO:0070201	regulation of establishment of protein localization	1/41	0.908422	0.94765	0.893209	IL1B	1
BP	GO:0090087	regulation of peptide transport	1/41	0.908422	0.94765	0.893209	IL1B	1
BP	GO:2000112	regulation of cellular macromolecule biosynthetic process	5/41	0.914003	0.949209	0.894679	IL1B/HMOX1/CSF2/PPARGC1A/MYOD1	5
BP	GO:0034641	cellular nitrogen compound metabolic process	10/41	0.914053	0.949209	0.894679	IL1B/NR1H3/HMOX1/CSF2/PPARGC1A/NPPC/VDR/ELOVL6/FTO/MYOD1	10
BP	GO:0009058	biosynthetic process	11/41	0.921217	0.951238	0.896592	IL1B/NR1H3/HMOX1/CSF2/PPARGC1A/NPPC/VDR/ELOVL6/LOC102182663/MPO/MYOD1	11
BP	GO:0032880	regulation of protein localization	1/41	0.921505	0.951238	0.896592	IL1B	1
BP	GO:0010556	regulation of macromolecule biosynthetic process	5/41	0.922224	0.951238	0.896592	IL1B/HMOX1/CSF2/PPARGC1A/MYOD1	5
BP	GO:0006807	nitrogen compound metabolic process	14/41	0.931431	0.957798	0.902775	IL1B/CHI3L1/NR1H3/HMOX1/CSF2/PPARGC1A/KIT/NPPC/ISG15/VDR/ELOVL6/FTO/HSPA5/MYOD1	14
BP	GO:0031347	regulation of defense response	1/41	0.932758	0.957798	0.902775	TLR7	1
BP	GO:0031326	regulation of cellular biosynthetic process	5/41	0.936689	0.959688	0.904556	IL1B/HMOX1/CSF2/PPARGC1A/MYOD1	5
BP	GO:0043065	positive regulation of apoptotic process	1/41	0.942431	0.961213	0.905993	HMOX1	1
BP	GO:0043068	positive regulation of programmed cell death	1/41	0.942431	0.961213	0.905993	HMOX1	1
BP	GO:1901576	organic substance biosynthetic process	10/41	0.945177	0.961213	0.905993	IL1B/NR1H3/HMOX1/CSF2/PPARGC1A/NPPC/VDR/ELOVL6/LOC102182663/MYOD1	10
BP	GO:0009889	regulation of biosynthetic process	5/41	0.948785	0.961213	0.905993	IL1B/HMOX1/CSF2/PPARGC1A/MYOD1	5
BP	GO:0034645	cellular macromolecule biosynthetic process	7/41	0.950394	0.961213	0.905993	IL1B/NR1H3/HMOX1/CSF2/PPARGC1A/VDR/MYOD1	7
BP	GO:0010942	positive regulation of cell death	1/41	0.950742	0.961213	0.905993	HMOX1	1
BP	GO:0009059	macromolecule biosynthetic process	7/41	0.955193	0.96359	0.908234	IL1B/NR1H3/HMOX1/CSF2/PPARGC1A/VDR/MYOD1	7
BP	GO:0044249	cellular biosynthetic process	9/41	0.970459	0.975883	0.919821	IL1B/NR1H3/HMOX1/CSF2/PPARGC1A/NPPC/VDR/ELOVL6/MYOD1	9
BP	GO:0010467	gene expression	7/41	0.973674	0.975883	0.919821	IL1B/NR1H3/HMOX1/CSF2/PPARGC1A/VDR/MYOD1	7
BP	GO:0060429	epithelium development	1/41	0.973757	0.975883	0.919821	IL1B	1
BP	GO:0008150	biological_process	41/41	1	1	0.942552	MANBA/LPO/IL6/KITLG/CD9/IL1B/CHI3L1/CXCR3/PNPLA2/SPACA3/NR1H3/TLR7/HMOX1/MAP28/LTF/CSF2/BAC5/GH1/RERGL/BCL2/PPARGC1A/FSHB/KIT/SLAMF1/NPPC/ISG15/FGF5/RPLP0/ITGAL/NPVF/CRABP2/IGFBP2/VDR/ELOVL6/MAN2A1/LOC102182663/FTO/HSPA5/MPO/LTBR/MYOD1	41
CC	GO:0016020	membrane	28/55	0.0831552	1	1	BTN1A1/GLYCAM1/KITLG/CD9/MAPT/CXCR3/SPACA3/TLR7/SLC39A3/HMOX1/VEGFA/RERGL/BCL2/FFAR3/KIT/SLAMF1/ITGAL/ADIPOR2/DGAT2/ACTB/DLK1/OPRK1/ELOVL6/MAN2A1/LOC102182663/HSPA5/TMEM63A/LTBR	28
CC	GO:0005783	endoplasmic reticulum	5/55	0.122453	1	1	CHI3L1/HMOX1/RPLP0/ELOVL6/HSPA5	5
CC	GO:0016021	integral component of membrane	21/55	0.195184	1	1	BTN1A1/KITLG/CD9/CXCR3/TLR7/SLC39A3/HMOX1/BCL2/FFAR3/KIT/SLAMF1/ITGAL/ADIPOR2/DGAT2/DLK1/OPRK1/ELOVL6/MAN2A1/HSPA5/TMEM63A/LTBR	21
CC	GO:0005576	extracellular region	18/55	0.220269	1	1	IL6/BMP4/KITLG/CD9/IL1B/CHI3L1/CRISP1/DCN/MAP28/LTF/CSF2/BAC5/GH1/FSHB/NPPC/ISG15/FGF5/IGFBP2	18
CC	GO:0031224	intrinsic component of membrane	21/55	0.235205	1	1	BTN1A1/KITLG/CD9/CXCR3/TLR7/SLC39A3/HMOX1/BCL2/FFAR3/KIT/SLAMF1/ITGAL/ADIPOR2/DGAT2/DLK1/OPRK1/ELOVL6/MAN2A1/HSPA5/TMEM63A/LTBR	21
CC	GO:0012505	endomembrane system	8/55	0.266804	1	1	SDF4/CHI3L1/SPACA3/HMOX1/LTF/RPLP0/ELOVL6/HSPA5	8
CC	GO:0005886	plasma membrane	8/55	0.289961	1	1	KITLG/CD9/MAPT/CXCR3/KIT/ITGAL/ACTB/HSPA5	8
CC	GO:0031982	vesicle	4/55	0.32325	1	1	CD9/IL1B/SPACA3/LTF	4
CC	GO:0009986	cell surface	3/55	0.32822	1	1	CD9/SLAMF1/HSPA5	3
CC	GO:0120025	plasma membrane bounded cell projection	3/55	0.32822	1	1	KITLG/MAPT/RPLP0	3
CC	GO:0071944	cell periphery	8/55	0.337797	1	1	KITLG/CD9/MAPT/CXCR3/KIT/ITGAL/ACTB/HSPA5	8
CC	GO:0005615	extracellular space	9/55	0.348728	1	1	IL6/CD9/IL1B/CHI3L1/LTF/CSF2/GH1/FSHB/IGFBP2	9
CC	GO:0042995	cell projection	3/55	0.371181	1	1	KITLG/MAPT/RPLP0	3
CC	GO:0044425	membrane part	21/55	0.392308	1	1	BTN1A1/KITLG/CD9/CXCR3/TLR7/SLC39A3/HMOX1/BCL2/FFAR3/KIT/SLAMF1/ITGAL/ADIPOR2/DGAT2/DLK1/OPRK1/ELOVL6/MAN2A1/HSPA5/TMEM63A/LTBR	21
CC	GO:0044463	cell projection part	2/55	0.436268	1	1	MAPT/RPLP0	2
CC	GO:0120038	plasma membrane bounded cell projection part	2/55	0.436268	1	1	MAPT/RPLP0	2
CC	GO:0031974	membrane-enclosed lumen	5/55	0.441846	1	1	SDF4/CRABP2/FTO/HSPA5/MYOD1	5
CC	GO:0043233	organelle lumen	5/55	0.441846	1	1	SDF4/CRABP2/FTO/HSPA5/MYOD1	5
CC	GO:0070013	intracellular organelle lumen	5/55	0.441846	1	1	SDF4/CRABP2/FTO/HSPA5/MYOD1	5
CC	GO:0031410	cytoplasmic vesicle	3/55	0.455386	1	1	IL1B/SPACA3/LTF	3
CC	GO:0097708	intracellular vesicle	3/55	0.455386	1	1	IL1B/SPACA3/LTF	3
CC	GO:0044421	extracellular region part	9/55	0.465952	1	1	IL6/CD9/IL1B/CHI3L1/LTF/CSF2/GH1/FSHB/IGFBP2	9
CC	GO:0005654	nucleoplasm	3/55	0.534896	1	1	CRABP2/FTO/MYOD1	3
CC	GO:0005789	endoplasmic reticulum membrane	2/55	0.583204	1	1	ELOVL6/HSPA5	2
CC	GO:0042175	nuclear outer membrane-endoplasmic reticulum membrane network	2/55	0.583204	1	1	ELOVL6/HSPA5	2
CC	GO:0044432	endoplasmic reticulum part	2/55	0.583204	1	1	ELOVL6/HSPA5	2
CC	GO:0098827	endoplasmic reticulum subcompartment	2/55	0.583204	1	1	ELOVL6/HSPA5	2
CC	GO:0005829	cytosol	5/55	0.645065	1	1	IL1B/MAPT/RPLP0/CRABP2/MYOD1	5
CC	GO:0044444	cytoplasmic part	15/55	0.682948	1	1	MANBA/SDF4/IL1B/MAPT/CHI3L1/SPACA3/HMOX1/LTF/KIT/RPLP0/CRABP2/ACTB/ELOVL6/HSPA5/MYOD1	15
CC	GO:0044428	nuclear part	4/55	0.683393	1	1	CRABP2/FTO/HSPA5/MYOD1	4
CC	GO:0031984	organelle subcompartment	2/55	0.700736	1	1	ELOVL6/HSPA5	2
CC	GO:0031981	nuclear lumen	3/55	0.779351	1	1	CRABP2/FTO/MYOD1	3
CC	GO:0043227	membrane-bounded organelle	19/55	0.791471	1	1	MANBA/SDF4/CD9/IL1B/CHI3L1/SPACA3/NR1H3/HMOX1/LTF/CSF2/PPARGC1A/KIT/RPLP0/CRABP2/VDR/ELOVL6/FTO/HSPA5/MYOD1	19
CC	GO:0015630	microtubule cytoskeleton	1/55	0.793883	1	1	MAPT	1
CC	GO:0098588	bounding membrane of organelle	1/55	0.793883	1	1	SPACA3	1
CC	GO:0098797	plasma membrane protein complex	1/55	0.793883	1	1	ITGAL	1
CC	GO:0098805	whole membrane	1/55	0.793883	1	1	SPACA3	1
CC	GO:1990904	ribonucleoprotein complex	1/55	0.793883	1	1	RPLP0	1
CC	GO:0044459	plasma membrane part	2/55	0.814195	1	1	CD9/ITGAL	2
CC	GO:0043231	intracellular membrane-bounded organelle	17/55	0.8603	1	1	MANBA/SDF4/IL1B/CHI3L1/SPACA3/NR1H3/HMOX1/CSF2/PPARGC1A/KIT/RPLP0/CRABP2/VDR/ELOVL6/FTO/HSPA5/MYOD1	17
CC	GO:0005737	cytoplasm	16/55	0.862494	1	1	MANBA/SDF4/KITLG/IL1B/MAPT/CHI3L1/SPACA3/HMOX1/LTF/KIT/RPLP0/CRABP2/ACTB/ELOVL6/HSPA5/MYOD1	16
CC	GO:0005794	Golgi apparatus	1/55	0.872814	1	1	SDF4	1
CC	GO:0044445	cytosolic part	1/55	0.891823	1	1	RPLP0	1
CC	GO:0043226	organelle	22/55	0.905197	1	1	MANBA/SDF4/KITLG/CD9/IL1B/MAPT/CHI3L1/SPACA3/NR1H3/HMOX1/LTF/CSF2/PPARGC1A/KIT/RPLP0/CRABP2/VDR/ACTB/ELOVL6/FTO/HSPA5/MYOD1	22
CC	GO:0005634	nucleus	9/55	0.931192	1	1	NR1H3/HMOX1/PPARGC1A/RPLP0/CRABP2/VDR/FTO/HSPA5/MYOD1	9
CC	GO:0099080	supramolecular complex	2/55	0.934479	1	1	MAPT/MYOD1	2
CC	GO:0099081	supramolecular polymer	2/55	0.934479	1	1	MAPT/MYOD1	2
CC	GO:0099512	supramolecular fiber	2/55	0.934479	1	1	MAPT/MYOD1	2
CC	GO:0005856	cytoskeleton	3/55	0.936632	1	1	KITLG/MAPT/ACTB	3
CC	GO:0043229	intracellular organelle	21/55	0.941235	1	1	MANBA/SDF4/KITLG/IL1B/MAPT/CHI3L1/SPACA3/NR1H3/HMOX1/LTF/CSF2/PPARGC1A/KIT/RPLP0/CRABP2/VDR/ACTB/ELOVL6/FTO/HSPA5/MYOD1	21
CC	GO:0043228	non-membrane-bounded organelle	5/55	0.943454	1	1	KITLG/MAPT/RPLP0/ACTB/MYOD1	5
CC	GO:0043232	intracellular non-membrane-bounded organelle	5/55	0.943454	1	1	KITLG/MAPT/RPLP0/ACTB/MYOD1	5
CC	GO:0044422	organelle part	9/55	0.968313	1	1	SDF4/MAPT/SPACA3/RPLP0/CRABP2/ELOVL6/FTO/HSPA5/MYOD1	9
CC	GO:0044446	intracellular organelle part	9/55	0.968313	1	1	SDF4/MAPT/SPACA3/RPLP0/CRABP2/ELOVL6/FTO/HSPA5/MYOD1	9
CC	GO:0099513	polymeric cytoskeletal fiber	1/55	0.970885	1	1	MAPT	1
CC	GO:0032991	protein-containing complex	6/55	0.977609	1	1	FSHB/NPPC/RPLP0/ITGAL/HSPA5/MYOD1	6
CC	GO:0031090	organelle membrane	1/55	0.979133	1	1	SPACA3	1
CC	GO:0098796	membrane protein complex	1/55	0.979133	1	1	ITGAL	1
CC	GO:0044464	cell part	27/55	0.990303	1	1	MANBA/SDF4/KITLG/CD9/IL1B/MAPT/CHI3L1/CXCR3/SPACA3/NR1H3/HMOX1/LTF/CSF2/PPARGC1A/CAPN1/KIT/SLAMF1/RPLP0/ITGAL/CRABP2/VDR/ACTB/ELOVL6/FTO/HSPA5/MAPK1/MYOD1	27
CC	GO:0005622	intracellular	23/55	0.99115	1	1	MANBA/SDF4/KITLG/IL1B/MAPT/CHI3L1/SPACA3/NR1H3/HMOX1/LTF/CSF2/PPARGC1A/CAPN1/KIT/RPLP0/CRABP2/VDR/ACTB/ELOVL6/FTO/HSPA5/MAPK1/MYOD1	23
CC	GO:0005623	cell	27/55	0.992404	1	1	MANBA/SDF4/KITLG/CD9/IL1B/MAPT/CHI3L1/CXCR3/SPACA3/NR1H3/HMOX1/LTF/CSF2/PPARGC1A/CAPN1/KIT/SLAMF1/RPLP0/ITGAL/CRABP2/VDR/ACTB/ELOVL6/FTO/HSPA5/MAPK1/MYOD1	27
CC	GO:0044424	intracellular part	21/55	0.995	1	1	MANBA/SDF4/KITLG/IL1B/MAPT/CHI3L1/SPACA3/NR1H3/HMOX1/LTF/CSF2/PPARGC1A/KIT/RPLP0/CRABP2/VDR/ACTB/ELOVL6/FTO/HSPA5/MYOD1	21
CC	GO:0044430	cytoskeletal part	1/55	0.996781	1	1	MAPT	1
CC	GO:0005575	cellular_component	55/55	1	1	1	MANBA/BTN1A1/GLYCAM1/IL6/SDF4/BMP4/KITLG/CD9/IL1B/MAPT/CHI3L1/CXCR3/CRISP1/SPACA3/NR1H3/TLR7/DCN/SLC39A3/HMOX1/VEGFA/MAP28/LTF/CSF2/BAC5/GH1/RERGL/BCL2/PPARGC1A/FSHB/FFAR3/CAPN1/KIT/SLAMF1/NPPC/ISG15/FGF5/RPLP0/ITGAL/ADIPOR2/CRABP2/DGAT2/IGFBP2/VDR/ACTB/DLK1/OPRK1/ELOVL6/MAN2A1/LOC102182663/FTO/HSPA5/MAPK1/TMEM63A/LTBR/MYOD1	55
MF	GO:0070851	growth factor receptor binding	4/51	0.0327591	0.942117	0.942117	IL6/IL1B/CSF2/FGF5	4
MF	GO:0008083	growth factor activity	6/51	0.058968	0.942117	0.942117	IL6/BMP4/KITLG/VEGFA/CSF2/FGF5	6
MF	GO:0005102	signaling receptor binding	13/51	0.0623661	0.942117	0.942117	IL6/BMP4/KITLG/CD9/IL1B/VEGFA/CSF2/GH1/PPARGC1A/FSHB/NPPC/FGF5/MYOD1	13
MF	GO:0044877	protein-containing complex binding	4/51	0.0818717	0.942117	0.942117	CD9/IL1B/DCN/HSPA5	4
MF	GO:0005126	cytokine receptor binding	5/51	0.135217	0.942117	0.942117	IL6/KITLG/IL1B/CSF2/GH1	5
MF	GO:0030545	receptor regulator activity	10/51	0.14996	0.942117	0.942117	IL6/BMP4/KITLG/IL1B/VEGFA/CSF2/GH1/FSHB/NPPC/FGF5	10
MF	GO:0048018	receptor ligand activity	10/51	0.14996	0.942117	0.942117	IL6/BMP4/KITLG/IL1B/VEGFA/CSF2/GH1/FSHB/NPPC/FGF5	10
MF	GO:0005509	calcium ion binding	3/51	0.172418	0.942117	0.942117	SDF4/CAPN1/DLK1	3
MF	GO:0043169	cation binding	12/51	0.188895	0.942117	0.942117	LPO/SDF4/NR1H3/LTF/GH1/CAPN1/KIT/VDR/DLK1/MAN2A1/LOC102182663/FTO	12
MF	GO:0046872	metal ion binding	12/51	0.188895	0.942117	0.942117	LPO/SDF4/NR1H3/LTF/GH1/CAPN1/KIT/VDR/DLK1/MAN2A1/LOC102182663/FTO	12
MF	GO:0038023	signaling receptor activity	8/51	0.220727	0.942117	0.942117	CXCR3/NR1H3/TLR7/FFAR3/KIT/SLAMF1/VDR/OPRK1	8
MF	GO:0005515	protein binding	19/51	0.230681	0.942117	0.942117	IL6/BMP4/KITLG/CD9/IL1B/MAPT/CXCR3/HMOX1/VEGFA/CSF2/GH1/PPARGC1A/FSHB/KIT/NPPC/FGF5/IGFBP2/HSPA5/MYOD1	19
MF	GO:0060089	molecular transducer activity	8/51	0.240851	0.942117	0.942117	CXCR3/NR1H3/TLR7/FFAR3/KIT/SLAMF1/VDR/OPRK1	8
MF	GO:0020037	heme binding	4/51	0.241989	0.942117	0.942117	LPO/HMOX1/LOC102182663/MPO	4
MF	GO:0046906	tetrapyrrole binding	4/51	0.241989	0.942117	0.942117	LPO/HMOX1/LOC102182663/MPO	4
MF	GO:0005506	iron ion binding	3/51	0.24708	0.942117	0.942117	LTF/LOC102182663/FTO	3
MF	GO:0043167	ion binding	18/51	0.321777	0.942117	0.942117	LPO/SDF4/NR1H3/VEGFA/LTF/GH1/RERGL/CAPN1/KIT/CRABP2/VDR/ACTB/DLK1/MAN2A1/LOC102182663/FTO/HSPA5/MAPK1	18
MF	GO:0098772	molecular function regulator	10/51	0.326555	0.942117	0.942117	IL6/BMP4/KITLG/IL1B/VEGFA/CSF2/GH1/FSHB/NPPC/FGF5	10
MF	GO:0048037	cofactor binding	4/51	0.339598	0.942117	0.942117	LPO/HMOX1/LOC102182663/MPO	4
MF	GO:0005488	binding	39/51	0.349373	0.942117	0.942117	LPO/IL6/SDF4/BMP4/KITLG/CD9/IL1B/MAPT/CHI3L1/CXCR3/NR1H3/TLR7/DCN/HMOX1/VEGFA/LTF/CSF2/GH1/RERGL/PPARGC1A/FSHB/CAPN1/KIT/NPPC/FGF5/CRABP2/IGFBP2/VDR/KLF15/ACTB/DLK1/MAN2A1/LOC102182663/FTO/HSPA5/MPO/MAPK1/TMEM63A/MYOD1	39
MF	GO:0004930	G protein-coupled receptor activity	3/51	0.365725	0.942117	0.942117	CXCR3/FFAR3/OPRK1	3
MF	GO:0046914	transition metal ion binding	5/51	0.375317	0.942117	0.942117	NR1H3/LTF/VDR/LOC102182663/FTO	5
MF	GO:0005524	ATP binding	4/51	0.43907	0.942117	0.942117	KIT/ACTB/HSPA5/MAPK1	4
MF	GO:0019899	enzyme binding	2/51	0.44756	0.942117	0.942117	HSPA5/MYOD1	2
MF	GO:0005125	cytokine activity	3/51	0.481892	0.942117	0.942117	IL6/IL1B/CSF2	3
MF	GO:0003824	catalytic activity	18/51	0.488428	0.942117	0.942117	MANBA/LPO/PNPLA2/SPACA3/AANAT/HMOX1/LTF/RERGL/CAPN1/KIT/DGAT2/ELOVL6/MAN2A1/LOC102182663/FTO/HSPA5/MPO/MAPK1	18
MF	GO:0004888	transmembrane signaling receptor activity	5/51	0.491529	0.942117	0.942117	CXCR3/TLR7/FFAR3/KIT/OPRK1	5
MF	GO:0016491	oxidoreductase activity	5/51	0.491529	0.942117	0.942117	LPO/HMOX1/LOC102182663/FTO/MPO	5
MF	GO:0003723	RNA binding	2/51	0.495281	0.942117	0.942117	TLR7/PPARGC1A	2
MF	GO:0008270	zinc ion binding	2/51	0.495281	0.942117	0.942117	NR1H3/VDR	2
MF	GO:0030554	adenyl nucleotide binding	4/51	0.50343	0.942117	0.942117	KIT/ACTB/HSPA5/MAPK1	4
MF	GO:0032559	adenyl ribonucleotide binding	4/51	0.50343	0.942117	0.942117	KIT/ACTB/HSPA5/MAPK1	4
MF	GO:0004672	protein kinase activity	2/51	0.540408	0.942117	0.942117	KIT/MAPK1	2
MF	GO:0016773	phosphotransferase activity, alcohol group as acceptor	2/51	0.540408	0.942117	0.942117	KIT/MAPK1	2
MF	GO:0016740	transferase activity	5/51	0.547189	0.942117	0.942117	AANAT/KIT/DGAT2/ELOVL6/MAPK1	5
MF	GO:0008144	drug binding	5/51	0.574016	0.942117	0.942117	CHI3L1/KIT/ACTB/HSPA5/MAPK1	5
MF	GO:0016787	hydrolase activity	8/51	0.576927	0.942117	0.942117	MANBA/PNPLA2/SPACA3/LTF/RERGL/CAPN1/MAN2A1/HSPA5	8
MF	GO:0097367	carbohydrate derivative binding	7/51	0.590599	0.942117	0.942117	CHI3L1/VEGFA/RERGL/KIT/ACTB/HSPA5/MAPK1	7
MF	GO:0005179	hormone activity	3/51	0.620028	0.942117	0.942117	GH1/FSHB/NPPC	3
MF	GO:0016301	kinase activity	2/51	0.622281	0.942117	0.942117	KIT/MAPK1	2
MF	GO:0016772	transferase activity, transferring phosphorus-containing groups	2/51	0.622281	0.942117	0.942117	KIT/MAPK1	2
MF	GO:0000981	DNA-binding transcription factor activity, RNA polymerase II-specific	2/51	0.658931	0.942117	0.942117	VDR/MYOD1	2
MF	GO:0035639	purine ribonucleoside triphosphate binding	5/51	0.672875	0.942117	0.942117	RERGL/KIT/ACTB/HSPA5/MAPK1	5
MF	GO:0043168	anion binding	7/51	0.675514	0.942117	0.942117	VEGFA/RERGL/KIT/CRABP2/ACTB/HSPA5/MAPK1	7
MF	GO:0097159	organic cyclic compound binding	16/51	0.700148	0.942117	0.942117	LPO/NR1H3/TLR7/HMOX1/RERGL/PPARGC1A/KIT/VDR/KLF15/ACTB/LOC102182663/HSPA5/MPO/MAPK1/TMEM63A/MYOD1	16
MF	GO:1901363	heterocyclic compound binding	16/51	0.700148	0.942117	0.942117	LPO/NR1H3/TLR7/HMOX1/RERGL/PPARGC1A/KIT/VDR/KLF15/ACTB/LOC102182663/HSPA5/MPO/MAPK1/TMEM63A/MYOD1	16
MF	GO:0017076	purine nucleotide binding	5/51	0.716562	0.942117	0.942117	RERGL/KIT/ACTB/HSPA5/MAPK1	5
MF	GO:0032553	ribonucleotide binding	5/51	0.716562	0.942117	0.942117	RERGL/KIT/ACTB/HSPA5/MAPK1	5
MF	GO:0032555	purine ribonucleotide binding	5/51	0.716562	0.942117	0.942117	RERGL/KIT/ACTB/HSPA5/MAPK1	5
MF	GO:0140110	transcription regulator activity	4/51	0.721724	0.942117	0.942117	NR1H3/PPARGC1A/VDR/MYOD1	4
MF	GO:0016462	pyrophosphatase activity	2/51	0.723857	0.942117	0.942117	RERGL/HSPA5	2
MF	GO:0016817	hydrolase activity, acting on acid anhydrides	2/51	0.723857	0.942117	0.942117	RERGL/HSPA5	2
MF	GO:0016818	hydrolase activity, acting on acid anhydrides, in phosphorus-containing anhydrides	2/51	0.723857	0.942117	0.942117	RERGL/HSPA5	2
MF	GO:0017111	nucleoside-triphosphatase activity	2/51	0.723857	0.942117	0.942117	RERGL/HSPA5	2
MF	GO:0000166	nucleotide binding	5/51	0.756165	0.942117	0.942117	RERGL/KIT/ACTB/HSPA5/MAPK1	5
MF	GO:1901265	nucleoside phosphate binding	5/51	0.756165	0.942117	0.942117	RERGL/KIT/ACTB/HSPA5/MAPK1	5
MF	GO:0015318	inorganic molecular entity transmembrane transporter activity	1/51	0.767724	0.942117	0.942117	SLC39A3	1
MF	GO:0004674	protein serine/threonine kinase activity	1/51	0.79974	0.942117	0.942117	MAPK1	1
MF	GO:0046983	protein dimerization activity	2/51	0.801908	0.942117	0.942117	HMOX1/MYOD1	2
MF	GO:0003676	nucleic acid binding	7/51	0.82462	0.942117	0.942117	NR1H3/TLR7/PPARGC1A/VDR/KLF15/TMEM63A/MYOD1	7
MF	GO:0008289	lipid binding	1/51	0.827419	0.942117	0.942117	CRABP2	1
MF	GO:0004175	endopeptidase activity	2/51	0.842681	0.942117	0.942117	LTF/CAPN1	2
MF	GO:0003700	DNA-binding transcription factor activity	3/51	0.865092	0.942117	0.942117	NR1H3/VDR/MYOD1	3
MF	GO:0000977	RNA polymerase II regulatory region sequence-specific DNA binding	1/51	0.871995	0.942117	0.942117	MYOD1	1
MF	GO:0001012	RNA polymerase II regulatory region DNA binding	1/51	0.871995	0.942117	0.942117	MYOD1	1
MF	GO:0005198	structural molecule activity	1/51	0.871995	0.942117	0.942117	RPLP0	1
MF	GO:0140096	catalytic activity, acting on a protein	4/51	0.874766	0.942117	0.942117	LTF/CAPN1/KIT/MAPK1	4
MF	GO:0000976	transcription regulatory region sequence-specific DNA binding	1/51	0.889832	0.942117	0.942117	MYOD1	1
MF	GO:0001067	regulatory region nucleic acid binding	1/51	0.889832	0.942117	0.942117	MYOD1	1
MF	GO:0044212	transcription regulatory region DNA binding	1/51	0.889832	0.942117	0.942117	MYOD1	1
MF	GO:1990837	sequence-specific double-stranded DNA binding	1/51	0.889832	0.942117	0.942117	MYOD1	1
MF	GO:0008233	peptidase activity	2/51	0.889968	0.942117	0.942117	LTF/CAPN1	2
MF	GO:0070011	peptidase activity, acting on L-amino acid peptides	2/51	0.889968	0.942117	0.942117	LTF/CAPN1	2
MF	GO:0043565	sequence-specific DNA binding	3/51	0.890805	0.942117	0.942117	NR1H3/VDR/MYOD1	3
MF	GO:0036094	small molecule binding	6/51	0.897165	0.942117	0.942117	RERGL/KIT/CRABP2/ACTB/HSPA5/MAPK1	6
MF	GO:0001882	nucleoside binding	1/51	0.905225	0.942117	0.942117	RERGL	1
MF	GO:0001883	purine nucleoside binding	1/51	0.905225	0.942117	0.942117	RERGL	1
MF	GO:0003690	double-stranded DNA binding	1/51	0.905225	0.942117	0.942117	MYOD1	1
MF	GO:0003924	GTPase activity	1/51	0.905225	0.942117	0.942117	RERGL	1
MF	GO:0005525	GTP binding	1/51	0.905225	0.942117	0.942117	RERGL	1
MF	GO:0032549	ribonucleoside binding	1/51	0.905225	0.942117	0.942117	RERGL	1
MF	GO:0032550	purine ribonucleoside binding	1/51	0.905225	0.942117	0.942117	RERGL	1
MF	GO:0019001	guanyl nucleotide binding	1/51	0.918504	0.942117	0.942117	RERGL	1
MF	GO:0032561	guanyl ribonucleotide binding	1/51	0.918504	0.942117	0.942117	RERGL	1
MF	GO:0042802	identical protein binding	1/51	0.918504	0.942117	0.942117	HMOX1	1
MF	GO:0005215	transporter activity	1/51	0.929954	0.942117	0.942117	SLC39A3	1
MF	GO:0022857	transmembrane transporter activity	1/51	0.929954	0.942117	0.942117	SLC39A3	1
MF	GO:0003677	DNA binding	4/51	0.931531	0.942117	0.942117	NR1H3/PPARGC1A/VDR/MYOD1	4
MF	GO:0003674	molecular_function	51/51	1	1	1	MANBA/LPO/IL6/SDF4/BMP4/KITLG/CD9/IL1B/MAPT/CHI3L1/CXCR3/PNPLA2/SPACA3/NR1H3/TLR7/DCN/AANAT/SLC39A3/HMOX1/VEGFA/LTF/CSF2/GH1/RERGL/PPARGC1A/FSHB/FFAR3/CAPN1/KIT/SLAMF1/NPPC/ISG15/FGF5/RPLP0/CRABP2/DGAT2/IGFBP2/VDR/KLF15/ACTB/DLK1/OPRK1/ELOVL6/MAN2A1/LOC102182663/FTO/HSPA5/MPO/MAPK1/TMEM63A/MYOD1	51
