# Supplementary material for: Integrating Analysis to Identify Differential circRNAs Involved in Goat Endometrial Receptivity
Source: Int J Mol Sci. 2023 Jan 12;24(2):1531. doi: 10.3390/ijms24021531 (PMC9865150; doi:10.3390/ijms24021531)
Supplement: Supplementary file 1 [file ijms-24-01531-s001.zip › Supplementary Table S6.xlsx]

## Sheet: KOBAS_kegg
Supplementary Table S6. KEGG pathway analysis of DE-circRNAs target genes
Description	Database	ID	Gene number	Background number	Gene	P-Value	FDR
MAPK signaling pathway	KEGG PATHWAY	chx04010	44	299	RASGRP2|PDGFRB|TGFB3|RAPGEF2|FGF5|MKNK1|ARAF|IKBKG|MAP2K5|FLT4|GADD45G|IL1B|FLT1|STK4|GADD45B|NTRK1|NTRK2|RASA1|MAPK3|FGF19|MAPK1|DUSP9|DUSP4|DUSP7|PDGFA|SRF|MRAS|VEGFA|FGF6|KITLG|FGFR2|MAPK8IP1|MAPK8IP2|RPS6KA2|RASGRF1|CACNA1H|TAB1|CSF1|KIT|MAPT|CACNG1|CACNG3|CACNG6|CACNG7	8.08622e-06	0.00255525
Axon guidance	KEGG PATHWAY	chx04360	30	185	EFNB2|PTK2|NFATC4|EPHA8|PLCG1|EFNB1|L1CAM|SEMA4C|SEMA6B|RGMA|PLXNB3|PARD6G|MAPK3|NEO1|CXCR4|ARHGEF12|NGEF|CAMK2A|CAMK2B|SHH|SEMA7A|RASA1|PAK6|NCK2|SEMA3F|PLXNA2|RND1|CDK5|MAPK1|WNT5A	4.51701e-05	0.00534908
Pathways in cancer	KEGG PATHWAY	chx05200	63	537	HDAC1|RASGRP2|PTK2|PDGFRB|HMOX1|PLCG1|TGFB3|ARAF|IKBKG|FLT4|AGT|KITLG|RPS6KB2|BCL2L11|AXIN2|AXIN1|MAPK3|IL12RB1|WNT10A|GADD45B|NTRK1|MLH1|ARHGEF1|GLI2|GLI3|FGF19|MAPK1|JAK3|CXCR4|EDN1|DAPK3|TXNRD1|PDGFA|ARHGEF12|CAMK2A|CAMK2B|DLL1|PPARD|BDKRB2|STK4|SHH|FGF6|FGF5|FGFR2|ARNT2|ADCY1|EGLN2|BMP4|E2F2|LRP5|GADD45G|ADCY8|FOXO1|CASP8|KIT|IL6|STAT5B|VEGFA|WNT5A|WNT7B|MMP2|WNT11|BCL2	7.07934e-05	0.00534908
Rap1 signaling pathway	KEGG PATHWAY	chx04015	32	211	RASGRP2|PDGFRB|DRD2|PLCG1|RAPGEF2|FLT4|KIT|FGF5|FLT1|ADORA2A|RAP1GAP|PARD6G|BCAR1|THBS1|MAPK3|FGF19|MAPK1|SIPA1L3|PDGFA|MRAS|VEGFA|FGF6|KITLG|FGFR2|RGS14|ADCY1|VAV1|ADCY8|CSF1|ID1|ITGAL|ACTB	8.00959e-05	0.00534908
Adrenergic signaling in cardiomyocytes	KEGG PATHWAY	chx04261	26	155	PPP2R1B|ATP2A3|ACTC1|PPP2R5C|MYL4|MYL2|AGT|SLC9A1|MAPK3|PIK3R5|MAPK1|SCN4B|CACNG7|CAMK2A|CAMK2B|KCNQ1|PPP2R2C|ATP2B4|ADCY1|PPP2CA|ADCY8|ATP1A1|CACNG1|CACNG3|CACNG6|BCL2	8.69119e-05	0.00534908
Regulation of actin cytoskeleton	KEGG PATHWAY	chx04810	32	215	PDGFRB|PTK2|DOCK1|ITGA7|MYL2|INSRR|SLC9A1|ARHGEF6|BCAR1|ARHGEF1|MAPK3|FGF19|MAPK1|PPP1R12C|WAS|PIP4K2C|PDGFA|ARHGEF12|CXCR4|MYLK2|MRAS|FGF6|FGF5|FGFR2|ACTB|BDKRB2|VAV1|ARPC1B|PIP5K1C|ITGAL|ARAF|PAK6	0.000109354	0.00534908
TGF-beta signaling pathway	KEGG PATHWAY	chx04350	19	96	DCN|RPS6KB2|PPP2R1B|BMP4|ACVR1|ACVR1B|PPP2CA|SMAD7|ID3|ID1|RGMA|MAPK3|INHBB|NEO1|MAPK1|THBS1|TGFB3|TFDP1|CHRD	0.000118492	0.00534908
Metabolic pathways	KEGG PATHWAY	chx01100	141	1505	AOC1|PCK1|PCCB|GPAT4|GPAT2|DHTKD1|PYCR1|HPSE2|OGDH|CERS2|DHRS9|HKDC1|PPT2|ACSM5|DHRS3|SPTLC2|GLA|GOT1|PYGM|PIP4K2C|LIPC|ENTPD4|INPP5A|CRYL1|HK3|BCAT2|MAT1A|CNDP2|MLYCD|DBH|INPP5D|ADCY1|INPP5J|INPP5K|ADCY8|ACSL5|NFS1|SUCLA2|CYP17|ACADS|ALG2|UROS|GPLD1|IMPAD1|GALNT18|PLA2G1B|PGS1|AANAT|CHKA|DGAT2|PNPLA2|PKM|GUCY2C|NUDT2|ACSF3|MAN2A1|CHST8|DDC|ETHE1|CSGALNACT1|ALDH4A1|HLCS|G6PD|HMOX1|ST8SIA1|GPX1|AN…	0.000184978	0.00730661
Hippo signaling pathway	KEGG PATHWAY	chx04390	24	151	PPP2R1B|FBXW11|SMAD7|TGFB3|DLG2|AXIN2|AXIN1|PARD6G|WNT10A|YWHAH|GLI2|CSNK1D|LIMD1|AJUBA|CRB1|PPP2R2C|ACTB|BMP4|PPP2CA|TP73|ID1|WNT5A|WNT11|WNT7B	0.000324574	0.0104026
Transcriptional misregulation in cancer	KEGG PATHWAY	chx05202	28	190	HDAC1|PTK2|WT1|MEN1|BCL11B|FOXO1|FLT1|RUNX2|CEBPE|GADD45B|SIX1|MEIS1|GADD45G|KDM6A|PDGFA|FLI1|SLC45A3|LDB1|ARNT2|PBX1|ETV6|MPO|TLX1|CSF2|IL6|MAF|MLLT1|NTRK1	0.000329195	0.0104026
Hypertrophic cardiomyopathy (HCM)	KEGG PATHWAY	chx05410	17	95	EMD|CACNG3|TGFB3|ATP2A3|ACTC1|DES|ITGA7|IL6|MYL2|MYBPC3|EDN1|CACNG1|LMNA|AGT|ACTB|CACNG6|CACNG7	0.000730187	0.0202858
HIF-1 signaling pathway	KEGG PATHWAY	chx04066	19	114	LTBR|EGLN2|HKDC1|HK3|PFKFB3|MKNK1|HMOX1|CAMK2A|CAMK2B|RPS6KB2|IL6|MAPK3|PLCG1|MAPK1|VEGFA|EDN1|BCL2|PFKL|FLT1	0.000789702	0.0202858
Proteoglycans in cancer	KEGG PATHWAY	chx05205	28	203	PTK2|PLCG1|ARAF|NUDT16L1|ARHGEF1|HPSE2|CAV2|DCN|RPS6KB2|SLC9A1|WNT10A|THBS1|MAPK3|MAPK1|PPP1R12C|ARHGEF12|MRAS|CAMK2B|CAMK2A|VEGFA|SHH|ACTB|VAV1|SDC4|WNT5A|MMP2|WNT11|WNT7B	0.000834544	0.0202858
Prion diseases	KEGG PATHWAY	chx05020	9	32	HSPA5|CCL5|C1QB|C1QA|IL6|MAPK3|MAPK1|IL1B|NCAM1	0.00093048	0.0208538
Dilated cardiomyopathy (DCM)	KEGG PATHWAY	chx05414	17	98	EMD|CACNG3|TGFB3|ADCY1|ATP2A3|ACTC1|DES|ADCY8|ITGA7|MYL2|MYBPC3|CACNG1|LMNA|AGT|ACTB|CACNG6|CACNG7	0.000989897	0.0208538
EGFR tyrosine kinase inhibitor resistance	KEGG PATHWAY	chx01521	15	82	PDGFA|BCL2L11|PDGFRB|IL6|RPS6KB2|FOXO3|MAPK3|PLCG1|MAPK1|VEGFA|ARAF|GAS6|FGFR2|AXL|BCL2	0.00120548	0.0238083
Central carbon metabolism in cancer	KEGG PATHWAY	chx05230	13	67	PDGFRB|HKDC1|HK3|G6PD|NTRK1|KIT|MAPK3|MAPK1|PGAM2|NTRK3|FGFR2|PFKL|PKM	0.00157613	0.0292974
Chemokine signaling pathway	KEGG PATHWAY	chx04062	25	184	RASGRP2|PTK2|CCL5|CCL8|FOXO3|IKBKG|GRK6|WAS|FGR|GRK1|CXCR3|MAPK3|PIK3R5|MAPK1|JAK3|CXCR4|CCL21|HCK|BCAR1|CCL11|ADCY1|VAV1|ADCY8|STAT5B|ELMO1	0.00185041	0.0324849
AMPK signaling pathway	KEGG PATHWAY	chx04152	19	125	MLYCD|FOXO3|PPP2R1B|CPT1B|ADIPOR2|PCK1|PPP2CA|PFKFB3|HNF4A|PPARGC1A|PPP2R2C|RPS6KB2|LEP|FOXO1|ULK1|CPT1A|PFKL|CFTR|PPP2R5C	0.0020511	0.0328652
Gastric cancer	KEGG PATHWAY	chx05226	22	155	TGFB3|ARAF|GADD45G|AXIN2|AXIN1|WNT10A|GADD45B|MLH1|RPS6KB2|MAPK3|FGF19|MAPK1|SHH|FGF6|FGF5|FGFR2|E2F2|LRP5|WNT5A|BCL2|WNT11|WNT7B	0.00208007	0.0328652
Cushing syndrome	KEGG PATHWAY	chx04934	22	156	CYP17|AIPL1|ASH2L|MEN1|AGT|CACNA1H|AXIN2|AXIN1|WNT10A|MAPK3|MAPK1|PBX1|CAMK2A|CAMK2B|E2F2|ADCY1|SCARB1|ADCY8|WNT5A|CRHR2|WNT11|WNT7B	0.0022339	0.0336149
Yersinia infection	KEGG PATHWAY	chx05135	19	128	RPS6KA2|PTK2|PKN1|MAPK3|VAV1|WAS|TAB1|DOCK1|ARHGEF12|ARHGEF1|IL6|PIP5K1C|PLCG1|MAPK1|IKBKG|GIT2|IL1B|BCAR1|ACTB	0.00260168	0.035219
Basal cell carcinoma	KEGG PATHWAY	chx05217	12	63	BMP4|AXIN2|AXIN1|WNT10A|GADD45B|GADD45G|GLI2|GLI3|SHH|WNT5A|WNT11|WNT7B	0.00268759	0.035219
Signaling pathways regulating pluripotency of stem cells	KEGG PATHWAY	chx04550	20	139	LIF|BMP4|ACVR1|AXIN2|AXIN1|ESRRB|WNT10A|ACVR1B|ID3|MEIS1|ID1|MAPK3|INHBB|MAPK1|DUSP9|JAK3|WNT5A|FGFR2|WNT11|WNT7B	0.00281421	0.035219
Bladder cancer	KEGG PATHWAY	chx05219	9	39	E2F2|UPK3A|MMP2|THBS1|MAPK3|MAPK1|VEGFA|ARAF|DAPK3	0.00298146	0.035219
Breast cancer	KEGG PATHWAY	chx05224	21	150	AXIN2|AXIN1|LRP5|WNT10A|FLT4|ARAF|DLL1|KIT|MAPK3|FGF19|GADD45B|PGR|GADD45G|FGF6|MAPK1|FGF5|RPS6KB2|WNT7B|WNT5A|WNT11|E2F2	0.00299847	0.035219
Neurotrophin signaling pathway	KEGG PATHWAY	chx04722	18	120	RPS6KA2|MAPK3|PSEN2|PSEN1|CAMK2A|TP73|NTRK3|FOXO3|ARHGDIG|PLCG1|MAPK1|ARHGDIB|CAMK2B|MAP2K5|NTRK1|NTRK2|MATK|BCL2	0.00300922	0.035219
Cell adhesion molecules (CAMs)	KEGG PATHWAY	chx04514	21	158	CTLA4|CLDN10|ESAM|MPZL1|CD22|CD276|SDC4|NRXN2|CD34|NCAM1|CD4|NEO1|ITGAL|MAG|L1CAM|VSIR|NECTIN1|GLYCAM1|CADM3|F11R|SELE	0.00513163	0.0575344
Phospholipase D signaling pathway	KEGG PATHWAY	chx04072	20	148	DGKZ|PDGFA|PTGFR|ADCY1|MAPK3|PIP5K1C|GAB2|ADCY8|MRAS|KIT|SYK|PLCG1|AGPAT4|PIK3R5|CYTH1|MAPK1|KITLG|AGT|PDGFRB|GRM1	0.00528006	0.0575344
Ras signaling pathway	KEGG PATHWAY	chx04014	28	237	RASGRP2|PDGFRB|GAB2|PLCG1|IKBKG|PLA2G1B|FLT4|FGF5|FLT1|NTRK1|NTRK2|MAPK3|FGF19|MAPK1|PDGFA|MRAS|VEGFA|FGF6|KITLG|FGFR2|RASA1|EXOC2|RASGRF1|RIN1|CSF1|KIT|STK4|PAK6	0.00612851	0.0645536
Chagas disease (American trypanosomiasis)	KEGG PATHWAY	chx05142	16	111	PPP2R1B|TGFB3|ADCY1|CCL5|PPP2CA|CALR|BDKRB2|C1QB|CASP8|IL6|MAPK3|MAPK1|PPP2R2C|IL1B|C1QA|IKBKG	0.00695783	0.070925
Fluid shear stress and atherosclerosis	KEGG PATHWAY	chx05418	19	143	PDGFA|PTK2|ACVR1|HMOX1|ACTB|SQSTM1|SELE|SDC4|CAV2|BMP4|VEGFA|KLF2|MAP2K5|EDN1|IL1B|BCL2|MMP2|NPPC|IKBKG	0.00753678	0.0744257
Glioma	KEGG PATHWAY	chx05214	12	75	PDGFA|E2F2|PDGFRB|CAMK1|GADD45B|CAMK2A|CAMK2B|GADD45G|MAPK3|PLCG1|MAPK1|ARAF	0.00906389	0.0862382
Notch signaling pathway	KEGG PATHWAY	chx04330	9	48	HDAC1|DTX4|DTX2|PSEN2|PSEN1|NCSTN|DLL1|RFNG|NUMBL	0.00958002	0.0862382
PI3K-Akt signaling pathway	KEGG PATHWAY	chx04151	39	375	PDGFRB|PPP2R1B|PTK2|YWHAH|ITGA7|FOXO3|PCK1|IKBKG|FLT4|RPS6KB2|FGF5|FLT1|BCL2L11|PIK3R5|NTRK2|THBS1|MAPK3|FGF19|MAPK1|OSM|JAK3|PDGFA|PKN1|PPP2R2C|VEGFA|TNC|FGF6|KITLG|PHLPP1|FGFR2|GH1|SYK|CSF1|KIT|IL6|PPP2CA|BCL2|NTRK1|PPP2R5C	0.00977897	0.0862382
Fc gamma R-mediated phagocytosis	KEGG PATHWAY	chx04666	14	96	INPP5D|MAPK3|VAV1|ARPC1B|PRKCE|RPS6KB2|PIP5K1C|PLCG1|MAPK1|GAB2|HCK|WAS|SYK|BIN1	0.0102116	0.0862382
Non-small cell lung cancer	KEGG PATHWAY	chx05223	11	67	E2F2|STAT5B|GADD45B|GADD45G|FOXO3|MAPK3|PLCG1|MAPK1|STK4|JAK3|ARAF	0.0103704	0.0862382
Acute myeloid leukemia	KEGG PATHWAY	chx05221	11	67	CEBPE|STAT5B|MPO|CSF2|KIT|MAPK3|PPARD|MAPK1|ARAF|IKBKG|RPS6KB2	0.0103704	0.0862382
Vascular smooth muscle contraction	KEGG PATHWAY	chx04270	18	140	ADORA2A|ARHGEF12|EDN2|ADCY1|ACTG2|MAPK3|PRKCE|ADM|ADCY8|ARHGEF1|EDN1|MAPK1|ARAF|PLA2G1B|PPP1R12C|MYLK2|AGT|NPPC	0.0121374	0.0983437
FoxO signaling pathway	KEGG PATHWAY	chx04068	17	130	PCK1|TGFB3|BCL2L11|GADD45G|FOXG1|IL6|GRM1|FOXO3|MAPK3|FOXO1|MAPK1|STK4|KLF2|FBXO32|ARAF|USP7|GADD45B	0.0126287	0.0997668
Oocyte meiosis	KEGG PATHWAY	chx04114	16	120	RPS6KA2|FBXW11|ADCY1|PPP2CA|SGO1|ADCY8|PPP2R1B|CAMK2B|CAMK2A|MAPK3|YWHAH|MAPK1|PGR|AURKA|ANAPC2|PPP2R5C	0.0130768	0.100787
Melanoma	KEGG PATHWAY	chx05218	11	71	PDGFA|E2F2|PDGFRB|GADD45B|GADD45G|MAPK3|FGF19|MAPK1|ARAF|FGF6|FGF5	0.0148294	0.111574
Endocytosis	KEGG PATHWAY	chx04144	28	258	CYTH1|ARFGAP1|IQSEC1|DAB2|BIN1|SH3GL3|SH3GL2|EPS15|PARD6G|CAV2|GRK1|RAB22A|CXCR4|WAS|HGS|ACAP1|IZUMO1R|SNF8|AP2A2|MVB12B|FGFR2|RAB11FIP1|PIP5K1C|KIF5A|GRK6|GIT2|ARPC1B|GBF1	0.0161978	0.119035
Pancreatic cancer	KEGG PATHWAY	chx05212	11	75	TGFB3|E2F2|ARHGEF6|GADD45B|RPS6KB2|MAPK3|MAPK1|VEGFA|IKBKG|ARAF|GADD45G	0.0205966	0.147921
AGE-RAGE signaling pathway in diabetic complications	KEGG PATHWAY	chx04933	15	117	TGFB3|STAT5B|SELE|PRKCE|FOXO1|IL6|MAPK3|PLCG1|MAPK1|VEGFA|EDN1|IL1B|AGT|MMP2|BCL2	0.021211	0.148948
Focal adhesion	KEGG PATHWAY	chx04510	23	207	PDGFRB|PTK2|DOCK1|ITGA7|MYL2|FLT4|CAV2|FLT1|THBS1|MAPK3|MAPK1|PPP1R12C|PARVG|PDGFA|MYLK2|VEGFA|TNC|BCAR1|ACTB|RASGRF1|VAV1|PAK6|BCL2	0.0219649	0.149702
Chronic myeloid leukemia	KEGG PATHWAY	chx05220	11	76	HDAC1|TGFB3|E2F2|STAT5B|GADD45B|GAB2|GADD45G|MAPK3|MAPK1|ARAF|IKBKG	0.0222658	0.149702
Carbon metabolism	KEGG PATHWAY	chx01200	15	119	GOT1|OGDH|ACADS|PRPS2|TALDO1|HKDC1|HK3|SUCLA2|G6PD|GPT2|PCCB|PFKL|PGAM2|OGDHL|PKM	0.0239474	0.150223
Gastric acid secretion	KEGG PATHWAY	chx04971	11	77	ADCY1|SLC9A1|ATP4B|ADCY8|MYLK2|CAMK2A|CAMK2B|KCNQ1|ATP1A1|CFTR|ATP4A	0.0240319	0.150223
Hepatocellular carcinoma	KEGG PATHWAY	chx05225	20	175	TGFB3|AXIN2|AXIN1|LRP5|WNT10A|GADD45B|E2F2|HMOX1|RPS6KB2|MAPK3|PLCG1|MAPK1|ARAF|ACTL6B|WNT5A|GADD45G|WNT7B|ACTB|WNT11|TXNRD1	0.0245148	0.150223
TNF signaling pathway	KEGG PATHWAY	chx04668	15	120	RIPK1|LIF|CCL5|SELE|TAB1|CSF1|CSF2|IL6|MAPK3|MAPK1|CASP8|EDN1|IL1B|BCL3|IKBKG	0.0254108	0.150223
p53 signaling pathway	KEGG PATHWAY	chx04115	11	78	SESN1|SESN2|GADD45G|GADD45B|CD82|CASP8|THBS1|TP73|BCL2|CHEK2|CHEK1	0.0258978	0.150223
Synaptic vesicle cycle	KEGG PATHWAY	chx04721	11	78	ATP6V0B|STX1A|SLC6A2|SLC32A1|SLC17A7|RAB3A|AP2A2|SLC6A12|SLC6A11|SLC18A1|SLC1A3	0.0258978	0.150223
Endometrial cancer	KEGG PATHWAY	chx05213	9	58	AXIN2|AXIN1|GADD45B|MLH1|GADD45G|FOXO3|MAPK3|MAPK1|ARAF	0.0258986	0.150223
Long-term potentiation	KEGG PATHWAY	chx04720	10	68	RPS6KA2|ADCY1|GRIA1|ADCY8|CAMK2A|CAMK2B|MAPK3|MAPK1|ARAF|GRM1	0.0261465	0.150223
Melanogenesis	KEGG PATHWAY	chx04916	13	100	ADCY1|WNT10A|ADCY8|CAMK2A|CAMK2B|KIT|MAPK3|MAPK1|EDN1|WNT5A|KITLG|WNT11|WNT7B	0.0279145	0.156822
Glycerolipid metabolism	KEGG PATHWAY	chx00561	10	69	DGKZ|PNLIPRP3|GPAT4|LCLAT1|DGAT2|LIPC|GPAT2|PNPLA2|AGPAT4|GLA	0.0282875	0.156822
Proximal tubule bicarbonate reclamation	KEGG PATHWAY	chx04964	5	23	SLC9A3|PCK1|SLC38A3|ATP1A1|CA4	0.0301921	0.164348
Fatty acid metabolism	KEGG PATHWAY	chx01212	9	60	CPT1A|CPT1B|PPT2|ACSF3|TECR|ACSL5|ELOVL6|ACADS|MCAT	0.0306853	0.164348
Galactose metabolism	KEGG PATHWAY	chx00052	6	32	GALT|HKDC1|HK3|GLB1|PFKL|GLA	0.0318429	0.167706
Colorectal cancer	KEGG PATHWAY	chx05210	12	92	TGFB3|BCL2L11|AXIN2|AXIN1|GADD45B|MLH1|RPS6KB2|MAPK3|MAPK1|ARAF|GADD45G|BCL2	0.0331077	0.171509
Cell cycle	KEGG PATHWAY	chx04110	15	126	HDAC1|TGFB3|E2F2|CDKN1C|GADD45B|FZR1|ORC5|GADD45G|MCM7|YWHAH|ANAPC2|CHEK2|ORC4|TFDP1|CHEK1	0.0356232	0.181564
Wnt signaling pathway	KEGG PATHWAY	chx04310	18	163	NKD1|NKD2|NFATC4|AXIN2|ZNRF3|LRP5|WNT10A|PSEN1|CAMK2A|CAMK2B|PPARD|FBXW11|AXIN1|RUVBL1|WNT5A|ROR2|WNT11|WNT7B	0.041034	0.20078
Cellular senescence	KEGG PATHWAY	chx04218	18	163	SQSTM1|TGFB3|NFATC4|E2F2|FBXW11|GADD45B|IL6|ZFP36L1|MRAS|FOXO3|MAPK3|FOXO1|MAPK1|NBN|CAPN1|GADD45G|CHEK2|CHEK1	0.041034	0.20078
Glycosphingolipid biosynthesis - ganglio series	KEGG PATHWAY	chx00604	4	17	ST3GAL1|ST6GALNAC4|GLB1|ST8SIA1	0.0412997	0.20078
ErbB signaling pathway	KEGG PATHWAY	chx04012	11	86	PTK2|NCK2|STAT5B|CAMK2A|CAMK2B|RPS6KB2|MAPK3|PLCG1|MAPK1|ARAF|PAK6	0.0447335	0.206462
Salmonella infection	KEGG PATHWAY	chx05132	11	86	PKN1|ARPC1B|CSF2|IL6|MAPK3|PLEKHM2|MAPK1|WAS|IL1B|DYNC2H1|ACTB	0.0447335	0.206462
NF-kappa B signaling pathway	KEGG PATHWAY	chx04064	12	97	LTBR|EDA2R|EDA|SYK|CARD11|RIPK1|PLCG1|IKBKG|CCL21|IL1B|TAB1|BCL2	0.04508	0.206462
Sulfur metabolism	KEGG PATHWAY	chx00920	3	10	IMPAD1|SUOX|ETHE1	0.0457634	0.206462
Biosynthesis of amino acids	KEGG PATHWAY	chx01230	10	76	PRPS2|TALDO1|GPT2|BCAT2|MAT1A|PFKL|PGAM2|PYCR1|GOT1|PKM	0.0468423	0.206462
Bacterial invasion of epithelial cells	KEGG PATHWAY	chx05100	10	76	PTK2|BCAR1|ARPC1B|DOCK1|ARHGAP10|WAS|ACTB|CAV2|ELMO1|ELMO2	0.0468423	0.206462
Tight junction	KEGG PATHWAY	chx04530	19	178	MYH11|PPP2R1B|DLG2|PARD6G|PPP2CA|SYMPK|PRKCE|CLDN10|PPP2R2C|ARHGAP17|AMOTL2|MYL2|F11R|RAPGEF2|ACTB|WAS|CFTR|YBX3|TJAP1	0.0474523	0.206462
Glycosphingolipid biosynthesis - globo and isoglobo series	KEGG PATHWAY	chx00603	4	18	GLA|GBGT1|ST3GAL1|ST8SIA1	0.0480133	0.206462
Oxytocin signaling pathway	KEGG PATHWAY	chx04921	17	155	NFATC4|ADCY1|CAMK1|MYLK2|ADCY8|CAMK2A|CAMK2B|MAPK3|PIK3R5|MAPK1|MAP2K5|PPP1R12C|CACNG1|ACTB|CACNG3|CACNG6|CACNG7	0.0483487	0.206462
Viral protein interaction with cytokine and cytokine receptor	KEGG PATHWAY	chx04061	12	99	LTBR|CCL11|IL10RA|IL18RAP|CCL5|CCL8|CSF1|CXCR3|IL6|CXCR4|CCL21|IL22RA1	0.0506132	0.210446
Insulin secretion	KEGG PATHWAY	chx04911	11	88	STX1A|KCNN1|GIP|ADCY8|CAMK2A|CAMK2B|RAB3A|KCNN4|ATP1A1|TRPM4|ADCY1	0.0506137	0.210446
Leukocyte transendothelial migration	KEGG PATHWAY	chx04670	13	111	CLDN10|PTK2|NCF4|VAV1|BCAR1|PLCG1|MYL2|ESAM|CXCR4|ITGAL|ACTB|MMP2|F11R	0.0529444	0.214961
Longevity regulating pathway	KEGG PATHWAY	chx04211	11	89	EHMT2|ADIPOR2|SESN1|SESN2|ADCY8|PPARGC1A|RPS6KB2|FOXO3|FOXO1|ULK1|ADCY1	0.0537403	0.214961
Th1 and Th2 cell differentiation	KEGG PATHWAY	chx04658	11	89	RUNX3|IL12RB1|STAT5B|CD4|MAPK3|PLCG1|MAPK1|JAK3|MAF|DLL1|IKBKG	0.0537403	0.214961
Tyrosine metabolism	KEGG PATHWAY	chx00350	7	47	DBH|TPO|COMT|FAH|DDC|GOT1|ALDH1A3	0.0546635	0.215921
Insulin resistance	KEGG PATHWAY	chx04931	13	113	CPT1A|RPS6KA2|CPT1B|PRKCE|PPARGC1A|RPS6KB2|IL6|FOXO1|PCK1|AGT|PYGM|NR1H2|NR1H3	0.0587535	0.229211
Aldosterone synthesis and secretion	KEGG PATHWAY	chx04925	12	103	DAGLA|CACNA1H|ADCY1|CAMK1|PRKCE|SCARB1|ADCY8|CAMK2A|CAMK2B|ATP1A1|AGT|ATP2B4	0.0630247	0.242876
Rheumatoid arthritis	KEGG PATHWAY	chx05323	11	92	ATP6V0B|CTLA4|TGFB3|CCL5|CSF1|CSF2|IL6|VEGFA|ITGAL|IL1B|FLT1	0.0638846	0.243223
cAMP signaling pathway	KEGG PATHWAY	chx04024	24	247	ATP2A3|ADCY8|GRIA1|GABBR1|ADORA2A|SLC9A1|GLI3|MAPK3|MAPK1|EDN1|EDN2|GIP|CAMK2A|CAMK2B|CNGA2|ATP2B4|ADCY1|VAV1|FSHB|DRD2|NPY|ATP1A1|PDE4A|CFTR	0.0652341	0.245404
Endocrine resistance	KEGG PATHWAY	chx01522	11	93	ADCY1|PTK2|E2F2|DLL1|ADCY8|RPS6KB2|MAPK3|MAPK1|ARAF|MMP2|BCL2	0.0675249	0.246474
Apoptosis	KEGG PATHWAY	chx04210	16	151	LMNB1|BCL2L11|GADD45B|NTRK1|CASP8|GADD45G|RIPK1|MAPK3|MAPK1|PRF1|CAPN1|BCL2|LMNA|AIFM1|ACTB|IKBKG	0.0678874	0.246474
Arrhythmogenic right ventricular cardiomyopathy (ARVC)	KEGG PATHWAY	chx05412	10	82	EMD|ATP2A3|DES|ITGA7|CACNG1|LMNA|CACNG3|ACTB|CACNG6|CACNG7	0.0681524	0.246474
Neomycin, kanamycin and gentamicin biosynthesis	KEGG PATHWAY	chx00524	2	5	HKDC1|HK3	0.0688937	0.246474
Cholesterol metabolism	KEGG PATHWAY	chx04979	7	50	SOAT2|LIPC|APOE|APOB|SCARB1|STARD3|OSBPL5	0.0694184	0.246474
Prostate cancer	KEGG PATHWAY	chx05215	11	94	PDGFA|E2F2|PDGFRB|MAPK3|FOXO1|MAPK1|ARAF|INSRR|BCL2|FGFR2|IKBKG	0.0712962	0.250329
Adipocytokine signaling pathway	KEGG PATHWAY	chx04920	9	72	CPT1A|CPT1B|ADIPOR2|PPARGC1A|ACSL5|LEP|PCK1|NPY|IKBKG	0.0724651	0.251637
Glucagon signaling pathway	KEGG PATHWAY	chx04922	12	106	CPT1A|CPT1B|PFKL|PPARGC1A|CAMK2B|CAMK2A|FOXO1|PCK1|PGAM2|GCGR|PYGM|PKM	0.0735473	0.252619
Fatty acid elongation	KEGG PATHWAY	chx00062	5	31	ELOVL6|ACOT7|PPT2|THEM5|TECR	0.0765419	0.259829
Hematopoietic cell lineage	KEGG PATHWAY	chx04640	12	107	IL6|CD22|CD34|CSF1|CSF2|KIT|CD4|CD9|ANPEP|IL1B|KITLG|MS4A1	0.0772908	0.259829
Sphingolipid signaling pathway	KEGG PATHWAY	chx04071	13	120	DEGS1|PPP2R1B|BDKRB2|CERS2|PPP2CA|GAB2|PRKCE|PPP2R2C|MAPK3|MAPK1|SPTLC2|BCL2|PPP2R5C	0.0823878	0.274048
Salivary secretion	KEGG PATHWAY	chx04970	11	97	MAP28|AQP5|SLC9A1|BAC5|ADCY8|LPO|KCNN4|ATP1A1|CST3|ATP2B4|ADCY1	0.0834036	0.274537
Inositol phosphate metabolism	KEGG PATHWAY	chx00562	9	75	OCRL|INPP5A|INPP5D|PIP5K1C|INPP5J|INPP5K|PLCG1|IMPAD1|PIP4K2C	0.0866695	0.282346
Fc epsilon RI signaling pathway	KEGG PATHWAY	chx04664	8	65	INPP5D|MAPK3|VAV1|GAB2|CSF2|SYK|PLCG1|MAPK1	0.0927309	0.297179
Cytokine-cytokine receptor interaction	KEGG PATHWAY	chx04060	30	335	LIF|TGFB3|ACVR1|IL10RA|CCL5|CCL8|CD4|BMP10|CRLF2|IL1B|LTBR|IL6|IL18RAP|IL12RB1|GDF2|ACVR1B|CXCR3|INHBB|OSM|CXCR4|CCL21|IL22RA1|CCL11|EDA|EDA2R|BMP4|GH1|CSF1|CSF2|LEP	0.0931036	0.297179
T cell receptor signaling pathway	KEGG PATHWAY	chx04660	11	100	CTLA4|NCK2|VAV1|CARD11|CSF2|CD4|MAPK3|PLCG1|MAPK1|IKBKG|PAK6	0.096708	0.305597
Progesterone-mediated oocyte maturation	KEGG PATHWAY	chx04914	10	89	RPS6KA2|ADCY1|FZR1|ADCY8|MAPK3|MAPK1|PGR|AURKA|ARAF|ANAPC2	0.0997499	0.307544
Gap junction	KEGG PATHWAY	chx04540	10	89	PDGFA|ADCY1|PDGFRB|DRD2|ADCY8|MAPK3|CSNK1D|MAPK1|MAP2K5|GRM1	0.0997499	0.307544
Fructose and mannose metabolism	KEGG PATHWAY	chx00051	5	34	HKDC1|HK3|PFKFB3|PFKL|GMPPA	0.100279	0.307544
C-type lectin receptor signaling pathway	KEGG PATHWAY	chx04625	11	101	ARHGEF12|NFATC4|SYK|MRAS|CASP8|IL6|MAPK3|MAPK1|IKBKG|IL1B|BCL3	0.101409	0.307544
Purine metabolism	KEGG PATHWAY	chx00230	14	137	ENTPD5|ENTPD4|PRPS2|ADCY1|PDE1C|NUDT2|ADCY8|IMPDH1|PDE9A|GUCY2C|CANT1|PDE4A|AK1|PKM	0.102277	0.307544
Cardiac muscle contraction	KEGG PATHWAY	chx04260	10	90	SLC9A1|ATP2A3|ACTC1|MYL4|MYL2|ATP1A1|CACNG1|CACNG3|CACNG6|CACNG7	0.104862	0.307544
Phosphatidylinositol signaling system	KEGG PATHWAY	chx04070	11	102	OCRL|INPP5A|DGKZ|INPP5D|PIP5K1C|INPP5J|INPP5K|PLCG1|IMPAD1|IP6K2|PIP4K2C	0.106242	0.307544
Choline metabolism in cancer	KEGG PATHWAY	chx05231	11	102	DGKZ|PDGFA|SLC44A2|PDGFRB|PIP5K1C|RPS6KB2|MAPK3|PLCG1|MAPK1|WAS|CHKA	0.106242	0.307544
Apelin signaling pathway	KEGG PATHWAY	chx04371	14	138	SLC9A1|PRKCE|ADCY8|PPARGC1A|MRAS|MAPK3|MYL4|MAPK1|MYL2|KLF2|PIK3R5|MYLK2|RPS6KB2|ADCY1	0.106413	0.307544
Alzheimer disease	KEGG PATHWAY	chx05010	17	175	BACE1|NDUFV1|APOE|CAPN1|ATP2A3|PSEN2|PSEN1|APBB1|CASP8|NCSTN|MAPK3|NDUFS2|MAPK1|CDK5|MAPT|SNCA|IL1B	0.107057	0.307544
Tuberculosis	KEGG PATHWAY	chx05152	18	188	ATP6V0B|MAP28|RFXANK|TGFB3|ARHGEF12|IL10RA|SYK|BAC5|CAMK2A|CASP8|IL6|MAPK3|CORO1A|VDR|CAMK2B|MAPK1|IL1B|BCL2	0.109105	0.310604
Glycosylphosphatidylinositol (GPI)-anchor biosynthesis	KEGG PATHWAY	chx00563	4	25	GPLD1|PIGL|PIGF|PIGO	0.110265	0.311105
Type II diabetes mellitus	KEGG PATHWAY	chx04930	6	46	HKDC1|HK3|PRKCE|MAPK3|MAPK1|PKM	0.112084	0.313225
Neuroactive ligand-receptor interaction	KEGG PATHWAY	chx04080	31	356	PTGFR|GRIK4|GRIA1|NTSR1|C5AR1|GABBR1|AGT|ADORA2A|FSHB|ADRA2B|EDN1|EDN2|GRM1|GIP|MLN|NPFFR2|MCHR1|CHRNA6|BDKRB2|OPRK1|GCGR|ADM|NMUR2|GPR83|GH1|GLRA1|DRD2|LEP|NPY|GABRE|CRHR2	0.113545	0.313225
Calcium signaling pathway	KEGG PATHWAY	chx04020	19	202	CACNA1H|ADORA2A|PTGFR|BDKRB2|ADCY1|ATP2A3|PDE1C|MYLK2|ADCY8|CAMK2A|CAMK2B|NTSR1|STIM1|CAMK1|PLCG1|CXCR4|PDGFRB|GRM1|ATP2B4	0.114387	0.313225
Insulin signaling pathway	KEGG PATHWAY	chx04910	14	140	PCK1|EXOC7|HKDC1|HK3|MKNK1|PPARGC1A|RPS6KB2|MAPK3|FOXO1|MAPK1|ARAF|PRKAR1B|TRIP10|PYGM	0.114981	0.313225
Renal cell carcinoma	KEGG PATHWAY	chx05211	8	69	EGLN2|TGFB3|MAPK3|MAPK1|VEGFA|ARAF|PAK6|ARNT2	0.116918	0.315778
Hedgehog signaling pathway	KEGG PATHWAY	chx04340	6	47	FBXW11|GLI2|GLI3|CSNK1D|SHH|BCL2	0.119982	0.321307
Parathyroid hormone synthesis, secretion and action	KEGG PATHWAY	chx04928	11	106	VDR|ADCY1|LRP5|ADCY8|ARHGEF1|RUNX2|MAPK3|MAPK1|ARAF|PDE4A|BCL2	0.126885	0.336939
Dopaminergic synapse	KEGG PATHWAY	chx04728	13	131	CALY|PPP2R1B|PPP2CA|KIF5A|GRIA1|DRD2|CAMK2A|CAMK2B|COMT|PPP2R2C|DDC|SLC18A1|PPP2R5C	0.130197	0.338136
Human T-cell leukemia virus 1 infection	KEGG PATHWAY	chx05166	21	232	LTBR|IL6|ADCY1|TGFB3|SRF|E2F2|STAT5B|CALR|ADCY8|KAT5|CSF2|CD4|MAPK3|MAPK1|ITGAL|JAK3|IKBKG|NFATC4|ANAPC2|CHEK2|CHEK1	0.131049	0.338136
Fatty acid biosynthesis	KEGG PATHWAY	chx00061	3	17	MCAT|ACSF3|ACSL5	0.131616	0.338136
2-Oxocarboxylic acid metabolism	KEGG PATHWAY	chx01210	3	17	GOT1|BCAT2|GPT2	0.131616	0.338136
Sphingolipid metabolism	KEGG PATHWAY	chx00600	6	49	DEGS1|CERS2|GLA|GLB1|SMPD4|SPTLC2	0.136571	0.345253
Arginine and proline metabolism	KEGG PATHWAY	chx00330	6	49	AOC1|ALDH4A1|LAP3|PYCR1|GOT1|CNDP2	0.136571	0.345253
Toll-like receptor signaling pathway	KEGG PATHWAY	chx04620	11	108	RIPK1|TOLLIP|CCL5|TAB1|CASP8|IL6|MAPK3|MAPK1|IKBKG|IL1B|TLR7	0.137979	0.346041
Long-term depression	KEGG PATHWAY	chx04730	7	61	PPP2R1B|PPP2CA|GRIA1|MAPK3|MAPK1|ARAF|GRM1	0.141644	0.352437
Inflammatory mediator regulation of TRP channels	KEGG PATHWAY	chx04750	11	109	BDKRB2|ADCY1|PRKCE|ADCY8|CAMK2A|ASIC3|ASIC2|PLCG1|CAMK2B|IL1B|NTRK1	0.143713	0.354792
Mineral absorption	KEGG PATHWAY	chx04978	6	50	VDR|SLC9A3|HMOX1|CYBRD1|ATP1A1|S100G	0.145249	0.355803
Thyroid cancer	KEGG PATHWAY	chx05216	5	39	MAPK3|GADD45B|MAPK1|NTRK1|GADD45G	0.146857	0.356975
Longevity regulating pathway - multiple species	KEGG PATHWAY	chx04213	7	62	HDAC1|ADCY1|ADCY8|RPS6KB2|FOXO3|FOXO1|FOXA2	0.14954	0.359685
Human cytomegalovirus infection	KEGG PATHWAY	chx05163	21	237	RIPK1|ARHGEF12|PTK2|NFATC4|IL10RA|ADCY1|CCL5|CALR|ADCY8|CASP8|ARHGEF1|IL6|MAPK3|MAPK1|VEGFA|IKBKG|CXCR4|IL1B|RPS6KB2|BCAR1|E2F2	0.150248	0.359685
B cell receptor signaling pathway	KEGG PATHWAY	chx04662	8	74	INPP5D|MAPK3|VAV1|CD22|CARD11|SYK|MAPK1|IKBKG	0.151393	0.3597
Human papillomavirus infection	KEGG PATHWAY	chx05165	30	357	HDAC1|PDGFRB|PPP2R1B|PTK2|ITGA7|FOXO1|IKBKG|RPS6KB2|DLG2|AXIN2|AXIN1|PARD6G|WNT10A|PSEN1|THBS1|MAPK3|MAPK1|ISG15|PKM|ATP6V0B|PPP2R2C|VEGFA|TNC|RFNG|PPP2CA|CASP8|WNT5A|WNT7B|WNT11|PPP2R5C	0.156105	0.363602
Estrogen signaling pathway	KEGG PATHWAY	chx04915	13	136	KRT39|KRT28|ADCY1|KRT35|ADCY8|TFF1|MAPK3|MAPK1|PGR|GABBR1|MMP2|GRM1|BCL2	0.156167	0.363602
Nicotine addiction	KEGG PATHWAY	chx05033	5	40	GABRE|SLC32A1|GRIA1|CHRNA6|SLC17A7	0.157121	0.363602
Lysine degradation	KEGG PATHWAY	chx00310	7	63	EHMT2|KMT5C|DHTKD1|COLGALT1|PRDM2|SETD2|GCDH	0.157638	0.363602
Malaria	KEGG PATHWAY	chx05144	6	52	TGFB3|SELE|THBS1|IL6|ITGAL|IL1B	0.163326	0.373206
Staphylococcus aureus infection	KEGG PATHWAY	chx05150	7	64	MAP28|BAC5|MASP1|C1QA|C1QB|C5AR1|ITGAL	0.16593	0.373206
Epstein-Barr virus infection	KEGG PATHWAY	chx05169	19	215	HDAC1|RIPK1|BCL2L11|E2F2|SYK|PSMD4|GADD45B|TAB1|CASP8|USP7|IL6|RUNX3|ISG15|JAK3|GADD45G|ITGAL|BCL2|CALR|IKBKG	0.167096	0.373206
Citrate cycle (TCA cycle)	KEGG PATHWAY	chx00020	4	30	PCK1|SUCLA2|OGDHL|OGDH	0.168887	0.373206
Pentose phosphate pathway	KEGG PATHWAY	chx00030	4	30	G6PD|PFKL|PRPS2|TALDO1	0.168887	0.373206
Butanoate metabolism	KEGG PATHWAY	chx00650	4	30	AACS|BDH2|ACADS|ACSM5	0.168887	0.373206
Thiamine metabolism	KEGG PATHWAY	chx00730	3	20	NFS1|AK1|ALPL	0.178289	0.391246
Glycerophospholipid metabolism	KEGG PATHWAY	chx00564	10	104	DGKZ|GPAT4|PEMT|LCLAT1|PGS1|GPAT2|AGPAT4|PLA2G1B|LPCAT1|CHKA	0.191247	0.415373
Cortisol synthesis and secretion	KEGG PATHWAY	chx04927	7	67	CACNA1H|CYP17|ADCY1|SCARB1|ADCY8|AGT|PBX1	0.191913	0.415373
Terpenoid backbone biosynthesis	KEGG PATHWAY	chx00900	3	21	PCYOX1|DHDDS|MVK	0.194741	0.416083
Circadian rhythm	KEGG PATHWAY	chx04710	4	32	PER1|FBXW11|CSNK1D|CRY2	0.194874	0.416083
Th17 cell differentiation	KEGG PATHWAY	chx04659	10	105	IL6|STAT5B|IL12RB1|CD4|MAPK3|PLCG1|MAPK1|JAK3|IL1B|IKBKG	0.198385	0.420735
Glycolysis / Gluconeogenesis	KEGG PATHWAY	chx00010	7	69	PCK1|HKDC1|HK3|PFKL|PGAM2|PKM|ALDH1A3	0.210082	0.442574
Other types of O-glycan biosynthesis	KEGG PATHWAY	chx00514	3	22	RFNG|COLGALT1|POFUT2	0.211544	0.442701
Hepatitis C	KEGG PATHWAY	chx05160	14	159	PPP2R1B|E2F2|PPP2CA|SCARB1|IKBKG|CLDN10|PPP2R2C|RIPK1|MAPK3|YWHAH|MAPK1|ARAF|CASP8|NR1H3	0.215065	0.444387
Autophagy - animal	KEGG PATHWAY	chx04140	12	133	ULK2|ULK1|PPP2CA|AMBRA1|MRAS|RPS6KB2|MAPK3|MAPK1|WIPI2|SNAP29|DAPK3|BCL2	0.215162	0.444387
cGMP-PKG signaling pathway	KEGG PATHWAY	chx04022	15	173	BDKRB2|SRF|ADCY1|PRKCE|ADCY8|ATP2A3|MYLK2|ADRA2B|NPPC|MAPK3|PIK3R5|MAPK1|ATP1A1|NFATC4|ATP2B4	0.220336	0.452119
Propanoate metabolism	KEGG PATHWAY	chx00640	4	34	MLYCD|PCCB|SUCLA2|ACADS	0.221987	0.452568
Taurine and hypotaurine metabolism	KEGG PATHWAY	chx00430	2	12	GGT7|GGT5	0.223455	0.45264
Retrograde endocannabinoid signaling	KEGG PATHWAY	chx04723	13	148	DAGLA|NDUFV1|SLC17A7|ADCY1|SLC32A1|GRIA1|ADCY8|MAPK3|NDUFS2|MAPK1|GABRE|ABHD6|GRM1	0.228191	0.454413
Mannose type O-glycan biosynthesis	KEGG PATHWAY	chx00515	3	23	CHST10|B3GAT1|LARGE2	0.228645	0.454413
Other glycan degradation	KEGG PATHWAY	chx00511	3	23	MANBA|GLB1|ENGASE	0.228645	0.454413
Platelet activation	KEGG PATHWAY	chx04611	12	136	RASGRP2|STIM1|ARHGEF12|ADCY1|SYK|ADCY8|MYLK2|ARHGEF1|MAPK3|PIK3R5|MAPK1|ACTB	0.235532	0.463275
Ovarian steroidogenesis	KEGG PATHWAY	chx04913	5	47	CYP17|SCARB1|ADCY8|ADCY1|FSHB	0.236036	0.463275
Glutamatergic synapse	KEGG PATHWAY	chx04724	10	112	SLC17A7|ADCY1|SLC38A3|GRIK4|GRIA1|ADCY8|MAPK3|MAPK1|GRM1|SLC1A3	0.251299	0.488134
Jak-STAT signaling pathway	KEGG PATHWAY	chx04630	17	205	PDGFA|LIF|CRLF2|GH1|STAT5B|IL12RB1|IL6|CSF2|PDGFRB|LEP|PIAS3|OSM|JAK3|IL22RA1|BCL2|GFAP|IL10RA	0.251791	0.488134
Glutathione metabolism	KEGG PATHWAY	chx00480	6	61	LAP3|G6PD|GPX1|ANPEP|GGT5|GGT7	0.25464	0.490648
Cholinergic synapse	KEGG PATHWAY	chx04725	10	113	ADCY1|ADCY8|CAMK2A|CAMK2B|KCNQ1|MAPK3|CHRNA6|MAPK1|PIK3R5|BCL2	0.259233	0.492671
Circadian entrainment	KEGG PATHWAY	chx04713	9	100	CACNA1H|ADCY1|GRIA1|ADCY8|CAMK2A|CAMK2B|MAPK3|PER1|MAPK1	0.259778	0.492671
Fatty acid degradation	KEGG PATHWAY	chx00071	5	49	CPT1A|CPT1B|ACADS|GCDH|ACSL5	0.260368	0.492671
Histidine metabolism	KEGG PATHWAY	chx00340	3	25	AOC1|CNDP2|ALDH1A3	0.263529	0.495685
Hepatitis B	KEGG PATHWAY	chx05161	14	167	IFIH1|TGFB3|NFATC4|E2F2|STAT5B|TAB1|CASP8|IL6|MAPK3|MAPK1|ARAF|JAK3|BCL2|IKBKG	0.265906	0.495846
Thyroid hormone synthesis	KEGG PATHWAY	chx04918	7	75	ADCY1|HSPA5|TPO|ADCY8|GPX1|SLC5A5|ATP1A1	0.267971	0.495846
Bile secretion	KEGG PATHWAY	chx04976	9	101	SLC9A1|SLC9A3|SCARB1|ADCY8|SLC22A7|ATP1A1|SLC22A8|CFTR|ADCY1	0.268322	0.495846
Tryptophan metabolism	KEGG PATHWAY	chx00380	5	50	DHTKD1|AOC1|AANAT|DDC|GCDH	0.272747	0.501094
Cytosolic DNA-sensing pathway	KEGG PATHWAY	chx04623	6	63	RIPK1|CCL5|IL6|POLR3E|IKBKG|IL1B	0.276626	0.504783
PPAR signaling pathway	KEGG PATHWAY	chx03320	8	89	CPT1A|CPT1B|ACSL5|PPARD|PCK1|APOA5|PLIN5|NR1H3	0.27795	0.504783
Maturity onset diabetes of the young	KEGG PATHWAY	chx04950	3	26	NKX2-2|FOXA2|HNF4A	0.281213	0.505217
mTOR signaling pathway	KEGG PATHWAY	chx04150	13	156	ULK2|RPS6KA2|ULK1|SESN2|LRP5|WNT10A|RPS6KB2|MAPK3|WDR24|MAPK1|WNT5A|WNT11|WNT7B	0.282489	0.505217
Pancreatic secretion	KEGG PATHWAY	chx04972	9	103	ADCY1|SLC9A1|ATP2A3|ADCY8|KCNQ1|PLA2G1B|ATP1A1|ATP2B4|CFTR	0.285654	0.505217
GABAergic synapse	KEGG PATHWAY	chx04727	8	90	ADCY1|SLC38A3|SLC32A1|ADCY8|GABBR1|GABRE|SLC6A12|SLC6A11	0.287302	0.505217
IL-17 signaling pathway	KEGG PATHWAY	chx04657	8	90	CCL11|CSF2|IL6|MAPK3|MAPK1|CASP8|IL1B|IKBKG	0.287302	0.505217
Inflammatory bowel disease (IBD)	KEGG PATHWAY	chx05321	6	64	TGFB3|IL18RAP|IL12RB1|IL6|MAF|IL1B	0.287782	0.505217
Aldosterone-regulated sodium reabsorption	KEGG PATHWAY	chx04960	4	39	SCNN1G|MAPK3|MAPK1|ATP1A1	0.293257	0.507936
beta-Alanine metabolism	KEGG PATHWAY	chx00410	4	39	MLYCD|ACADS|CNDP2|ALDH1A3	0.293257	0.507936
Morphine addiction	KEGG PATHWAY	chx05032	8	91	ADCY1|PDE1C|SLC32A1|ADCY8|GRK6|GABBR1|GABRE|PDE4A	0.296732	0.507936
Amino sugar and nucleotide sugar metabolism	KEGG PATHWAY	chx00520	5	52	HKDC1|HK3|GALT|GMPPA|UAP1L1	0.297851	0.507936
N-Glycan biosynthesis	KEGG PATHWAY	chx00510	5	52	ALG2|MGAT4D|ALG12|MGAT5|MAN2A1	0.297851	0.507936
Collecting duct acid secretion	KEGG PATHWAY	chx04966	3	27	SLC12A7|ATP4A|ATP4B	0.298996	0.507936
Ubiquitin mediated proteolysis	KEGG PATHWAY	chx04120	12	145	UBOX5|FBXW11|UBE2O|UBE3C|FZR1|CDC34|PIAS3|RHOBTB2|UBE2G2|UBA1|ANAPC2|MID1	0.300583	0.507936
mRNA surveillance pathway	KEGG PATHWAY	chx03015	8	92	SMG5|PPP2R1B|ACIN1|PPP2CA|PABPC1|SYMPK|PPP2R2C|PPP2R5C	0.306233	0.512487
Necroptosis	KEGG PATHWAY	chx04217	14	173	SQSTM1|CAMK2B|CAMK2A|CASP8|RIPK1|STAT5B|JAK3|CAPN1|SPATA2|IL1B|AIFM1|PYGM|USP21|BCL2	0.306519	0.512487
Mitophagy - animal	KEGG PATHWAY	chx04137	6	66	SQSTM1|ULK1|TFEB|AMBRA1|MRAS|FOXO3	0.310358	0.516175
GnRH signaling pathway	KEGG PATHWAY	chx04912	8	93	ADCY1|FSHB|ADCY8|CAMK2A|CAMK2B|MAPK3|MAPK1|MMP2	0.315798	0.521459
Phenylalanine metabolism	KEGG PATHWAY	chx00360	3	28	DDC|GOT1|ALDH1A3	0.316836	0.521459
Taste transduction	KEGG PATHWAY	chx04742	7	80	PDE1C|ADCY8|ASIC2|SCNN1G|SCN2A|GABBR1|GRM1	0.319081	0.522433
Thyroid hormone signaling pathway	KEGG PATHWAY	chx04919	10	121	HDAC1|BMP4|SLC9A1|ATP2A3|FOXO1|MAPK3|PLCG1|MAPK1|ATP1A1|ACTB	0.325252	0.529792
Valine, leucine and isoleucine degradation	KEGG PATHWAY	chx00280	5	55	PCCB|AACS|ACADS|BCAT2|ACSF3	0.336122	0.54469
Peroxisome	KEGG PATHWAY	chx04146	7	82	MLYCD|PEX12|ACSL5|ECH1|MPV17L2|ABCD1|MVK	0.339994	0.548154
Selenocompound metabolism	KEGG PATHWAY	chx00450	2	17	SCLY|TXNRD1	0.344118	0.550155
Amphetamine addiction	KEGG PATHWAY	chx05031	6	69	STX1A|GRIA1|CAMK2A|CAMK2B|DDC|SLC18A1	0.344718	0.550155
VEGF signaling pathway	KEGG PATHWAY	chx04370	5	56	MAPK1|PLCG1|PTK2|VEGFA|MAPK3	0.34898	0.554159
Leishmaniasis	KEGG PATHWAY	chx05140	6	70	TGFB3|NCF4|TAB1|MAPK3|MAPK1|IL1B	0.356258	0.562887
Osteoclast differentiation	KEGG PATHWAY	chx04380	10	125	SQSTM1|NCF4|SYK|TAB1|GAB2|CSF1|MAPK3|MAPK1|IKBKG|IL1B	0.359494	0.563295
Antifolate resistance	KEGG PATHWAY	chx01523	5	57	IZUMO1R|IL6|IL1B|IKBKG|ABCC5	0.361864	0.563295
Legionellosis	KEGG PATHWAY	chx05134	5	57	VCP|IL6|IL1B|EEF1A2|CASP8	0.361864	0.563295
Biosynthesis of unsaturated fatty acids	KEGG PATHWAY	chx01040	3	31	ELOVL6|ACOT7|TECR	0.370292	0.572891
Ribosome biogenesis in eukaryotes	KEGG PATHWAY	chx03008	7	85	RIOK2|NMD3|IMP4|REXO1|EMG1|POP4|NOL6	0.371654	0.572891
Viral myocarditis	KEGG PATHWAY	chx05416	6	72	EIF4G2|EIF4G1|CASP8|ITGAL|PRF1|ACTB	0.379404	0.579186
Adherens junction	KEGG PATHWAY	chx04520	6	72	MAPK3|MAPK1|NECTIN1|ACTB|SNAI1|WAS	0.379404	0.579186
Toxoplasmosis	KEGG PATHWAY	chx05145	9	114	TGFB3|IL10RA|TAB1|CASP8|MAPK3|PIK3R5|MAPK1|IKBKG|BCL2	0.384986	0.581035
Regulation of lipolysis in adipocytes	KEGG PATHWAY	chx04923	5	59	PNPLA2|NPY|ADCY8|ADCY1|ABHD5	0.387649	0.581035
Mucin type O-glycan biosynthesis	KEGG PATHWAY	chx00512	3	32	ST3GAL1|GALNT18|GALNT10	0.38797	0.581035
Base excision repair	KEGG PATHWAY	chx03410	3	32	APEX2|LIG1|LIG3	0.38797	0.581035
Glycosaminoglycan biosynthesis - chondroitin sulfate / dermatan sulfate	KEGG PATHWAY	chx00532	2	19	CHST15|CSGALNACT1	0.390999	0.582626
PD-L1 expression and PD-1 checkpoint pathway in cancer	KEGG PATHWAY	chx05235	7	87	RPS6KB2|CD4|MAPK3|PLCG1|MAPK1|IKBKG|BATF2	0.392858	0.582626
Ferroptosis	KEGG PATHWAY	chx04216	4	46	MAP1LC3C|HMOX1|SLC39A14|ACSL5	0.396407	0.582626
Vasopressin-regulated water reabsorption	KEGG PATHWAY	chx04962	4	46	ARHGDIG|ARHGDIB|DCTN6|DYNC2H1	0.396407	0.582626
Measles	KEGG PATHWAY	chx05162	11	144	IFIH1|IKBKG|TP73|TLR7|IL6|STAT5B|CASP8|IL1B|BCL2|SLAMF1|JAK3	0.402115	0.58828
Starch and sucrose metabolism	KEGG PATHWAY	chx00500	3	33	HKDC1|HK3|PYGM	0.405524	0.590532
Human immunodeficiency virus 1 infection	KEGG PATHWAY	chx05170	17	230	RIPK1|PTK2|NFATC4|FBXW11|CALR|CASP8|RPS6KB2|CD4|MAPK3|PLCG1|MAPK1|IKBKG|CXCR4|PAK6|BCL2|TAB1|CHEK1	0.408628	0.591336
Phenylalanine, tyrosine and tryptophan biosynthesis	KEGG PATHWAY	chx00400	1	7	GOT1	0.409818	0.591336
Arginine biosynthesis	KEGG PATHWAY	chx00220	2	20	GOT1|GPT2	0.413875	0.594474
Primary immunodeficiency	KEGG PATHWAY	chx05340	3	34	CD4|RFXANK|IKBKG	0.422925	0.602002
Autophagy - other	KEGG PATHWAY	chx04136	3	34	ULK2|PPP2CA|WIPI2	0.422925	0.602002
Endocrine and other factor-regulated calcium reabsorption	KEGG PATHWAY	chx04961	4	48	BDKRB2|VDR|ATP1A1|AP2A2	0.425656	0.603172
Complement and coagulation cascades	KEGG PATHWAY	chx04610	7	91	BDKRB2|SERPINA5|C1QB|C1QA|MASP1|C5AR1|F13A1	0.435219	0.610031
Pertussis	KEGG PATHWAY	chx05133	6	77	C1QB|C1QA|IL6|MAPK3|MAPK1|IL1B	0.437176	0.610031
Cysteine and methionine metabolism	KEGG PATHWAY	chx00270	4	49	GOT1|AHCY|BCAT2|MAT1A	0.440148	0.610031
Porphyrin and chlorophyll metabolism	KEGG PATHWAY	chx00860	4	49	HMOX1|ALAD|EARS2|UROS	0.440148	0.610031
Apoptosis - multiple species	KEGG PATHWAY	chx04215	3	35	BCL2L11|CASP8|BCL2	0.440149	0.610031
Fat digestion and absorption	KEGG PATHWAY	chx04975	4	50	SCARB1|DGAT2|APOB|PLA2G1B	0.454531	0.624486
Amyotrophic lateral sclerosis (ALS)	KEGG PATHWAY	chx05014	4	50	TOMM40|GRIA1|PRPH|BCL2	0.454531	0.624486
DNA replication	KEGG PATHWAY	chx03030	3	36	MCM7|LIG1|RNASEH2C	0.45717	0.625392
Platinum drug resistance	KEGG PATHWAY	chx01524	6	79	ERCC1|MLH1|MAPK3|MAPK1|CASP8|BCL2	0.460048	0.626617
Cocaine addiction	KEGG PATHWAY	chx05030	4	51	DDC|SLC18A1|DRD2|CDK5	0.468788	0.635781
Prolactin signaling pathway	KEGG PATHWAY	chx04917	6	80	GALT|CYP17|STAT5B|FOXO3|MAPK3|MAPK1	0.471398	0.636589
Vitamin digestion and absorption	KEGG PATHWAY	chx04977	2	23	SCARB1|APOB	0.479727	0.639941
Mismatch repair	KEGG PATHWAY	chx03430	2	23	LIG1|MLH1	0.479727	0.639941
NOD-like receptor signaling pathway	KEGG PATHWAY	chx04621	12	168	MAP28|RIPK1|CCL5|TAB1|BAC5|CASP8|IL6|MAPK3|MAPK1|IKBKG|IL1B|BCL2	0.479956	0.639941
Glycosaminoglycan degradation	KEGG PATHWAY	chx00531	2	24	HPSE2|GLB1	0.50065	0.664729
Lysosome	KEGG PATHWAY	chx04142	9	127	ATP6V0B|NAGPA|ENTPD4|MANBA|GLA|PPT2|GLB1|GGA1|GGA2	0.503973	0.666341
Fanconi anemia pathway	KEGG PATHWAY	chx03460	4	54	ERCC1|FAAP24|MLH1|TOP3B	0.510676	0.67239
Sulfur relay system	KEGG PATHWAY	chx04122	1	10	NFS1	0.515732	0.676229
African trypanosomiasis	KEGG PATHWAY	chx05143	3	40	IL6|SELE|IL1B	0.52283	0.677865
Alanine, aspartate and glutamate metabolism	KEGG PATHWAY	chx00250	3	40	GOT1|ALDH4A1|GPT2	0.52283	0.677865
Parkinson disease	KEGG PATHWAY	chx05012	10	144	ADORA2A|NDUFV1|SNCAIP|SNCA|DRD2|NDUFS2|UBE2G2|UBA1|SLC18A1|GPR37	0.523414	0.677865
Pyrimidine metabolism	KEGG PATHWAY	chx00240	4	56	NUDT2|ENTPD4|ENTPD5|CANT1	0.537744	0.69358
Homologous recombination	KEGG PATHWAY	chx03440	3	42	NBN|RAD54B|TOP3B	0.553982	0.711619
Glycosphingolipid biosynthesis - lacto and neolacto series	KEGG PATHWAY	chx00601	2	27	FUT7|ST8SIA1	0.560062	0.716516
Hippo signaling pathway - multiple species	KEGG PATHWAY	chx04392	2	28	LIMD1|AJUBA	0.578709	0.737387
Carbohydrate digestion and absorption	KEGG PATHWAY	chx04973	3	44	HKDC1|HK3|ATP1A1	0.583887	0.740997
Proteasome	KEGG PATHWAY	chx03050	3	45	PSMD4|PSME2|PSMA7	0.598351	0.749751
Kaposi sarcoma-associated herpesvirus infection	KEGG PATHWAY	chx05167	13	199	NFATC4|E2F2|SYK|PIK3R5|CSF2|IL6|MAPK3|PLCG1|MAPK1|VEGFA|CASP8|HCK|IKBKG	0.598883	0.749751
Type I diabetes mellitus	KEGG PATHWAY	chx04940	4	61	PTPRN2|PTPRN|IL1B|PRF1	0.601871	0.749751
Non-homologous end-joining	KEGG PATHWAY	chx03450	1	13	XRCC5	0.602648	0.749751
Synthesis and degradation of ketone bodies	KEGG PATHWAY	chx00072	1	13	BDH2	0.602648	0.749751
Folate biosynthesis	KEGG PATHWAY	chx00790	2	30	SPR|ALPL	0.614241	0.758204
Renin-angiotensin system	KEGG PATHWAY	chx04614	2	30	AGT|ANPEP	0.614241	0.758204
Natural killer cell mediated cytotoxicity	KEGG PATHWAY	chx04650	9	141	MAPK3|VAV1|CSF2|SYK|PLCG1|MAPK1|ITGAL|PRF1|ARAF	0.623302	0.766216
Intestinal immune network for IgA production	KEGG PATHWAY	chx04672	3	47	LTBR|IL6|CXCR4	0.626274	0.766216
Glycosaminoglycan biosynthesis - keratan sulfate	KEGG PATHWAY	chx00533	1	14	ST3GAL1	0.628006	0.766216
Thermogenesis	KEGG PATHWAY	chx04714	15	235	CPT1A|RPS6KB2|RPS6KA2|CPT1B|ADCY1|NDUFV1|ADCY8|PPARGC1A|ACSL5|NDUFAF5|PNPLA2|NDUFS2|ACTL6B|ACTB|SLC25A29	0.634326	0.77095
Antigen processing and presentation	KEGG PATHWAY	chx04612	5	80	CD4|RFXANK|PSME2|CALR|IFI30	0.637961	0.772397
Influenza A	KEGG PATHWAY	chx05164	11	175	IFIH1|CCL5|CASP8|IL6|MAPK3|MAPK1|IKBKG|IL1B|TMPRSS11D|ACTB|TLR7	0.64564	0.778711
Viral carcinogenesis	KEGG PATHWAY	chx05203	14	223	HDAC1|LTBR|SRF|STAT5B|SYK|IKBKG|CASP8|USP7|MAPK3|YWHAH|MAPK1|JAK3|PKM|CHEK1	0.655351	0.787387
Small cell lung cancer	KEGG PATHWAY	chx05222	6	98	PTK2|E2F2|GADD45B|GADD45G|IKBKG|BCL2	0.658107	0.787387
Aminoacyl-tRNA biosynthesis	KEGG PATHWAY	chx00970	4	66	NARS2|LARS2|EARS2|HARS2	0.660308	0.787387
Graft-versus-host disease	KEGG PATHWAY	chx05332	3	50	IL6|IL1B|PRF1	0.665591	0.790702
SNARE interactions in vesicular transport	KEGG PATHWAY	chx04130	2	35	STX1A|SNAP29	0.692901	0.81922
Pantothenate and CoA biosynthesis	KEGG PATHWAY	chx00770	1	17	BCAT2	0.694781	0.81922
Protein processing in endoplasmic reticulum	KEGG PATHWAY	chx04141	10	168	MBTPS2|HSPA5|CALR|DNAJC1|VCP|DNAJB12|UBE2G2|CAPN1|NPLOC4|BCL2	0.705279	0.825438
Phagosome	KEGG PATHWAY	chx04145	10	168	ATP6V0B|NCF4|MPO|CALR|HGS|THBS1|CORO1A|ACTB|DYNC2H1|SCARB1	0.705279	0.825438
Non-alcoholic fatty liver disease (NAFLD)	KEGG PATHWAY	chx04932	9	153	IL6|NDUFV1|BCL2L11|CASP8|LEP|NDUFS2|ADIPOR2|IL1B|NR1H3	0.712234	0.829805
One carbon pool by folate	KEGG PATHWAY	chx00670	1	18	ALDH1L1	0.714262	0.829805
RNA transport	KEGG PATHWAY	chx03013	10	170	ACIN1|NMD3|PABPC1|EEF1A2|POP4|NUP210|TGS1|EIF4G2|EIF4A1|EIF4G1	0.718265	0.831398
RIG-I-like receptor signaling pathway	KEGG PATHWAY	chx04622	6	106	IFIH1|OTUD5|CASP8|RIPK1|ISG15|IKBKG	0.726481	0.837839
Renin secretion	KEGG PATHWAY	chx04924	4	73	PDE1C|EDN1|AGT|EDN2	0.731845	0.838661
Steroid biosynthesis	KEGG PATHWAY	chx00100	1	19	SOAT2	0.732501	0.838661
Amoebiasis	KEGG PATHWAY	chx05146	6	108	PTK2|ADCY1|CSF2|IL6|TGFB3|IL1B	0.74198	0.846447
Pyruvate metabolism	KEGG PATHWAY	chx00620	2	39	PCK1|PKM	0.745873	0.847827
Nitrogen metabolism	KEGG PATHWAY	chx00910	1	21	CA4	0.765562	0.865979
ABC transporters	KEGG PATHWAY	chx02010	4	77	ABCD1|ABCC5|CFTR|ABCC11	0.767323	0.865979
RNA degradation	KEGG PATHWAY	chx03018	4	80	PABPC1|DDX6|PFKL|SKIV2L	0.791439	0.888154
ECM-receptor interaction	KEGG PATHWAY	chx04512	5	98	SV2A|ITGA7|SDC4|TNC|THBS1	0.793733	0.888154
Alcoholism	KEGG PATHWAY	chx05034	11	200	HDAC1|ADORA2A|DRD2|NTRK2|MAPK3|CAMKK1|MAPK1|NPY|DDC|ARAF|SLC18A1	0.795404	0.888154
Retinol metabolism	KEGG PATHWAY	chx00830	4	82	DHRS9|ALDH1A1|RDH12|DHRS3	0.806373	0.88951
Protein export	KEGG PATHWAY	chx03060	1	24	HSPA5	0.807656	0.88951
Glycosaminoglycan biosynthesis - heparan sulfate / heparin	KEGG PATHWAY	chx00534	1	24	HS3ST2	0.807656	0.88951
Nucleotide excision repair	KEGG PATHWAY	chx03420	2	45	ERCC1|LIG1	0.810524	0.88951
MicroRNAs in cancer	KEGG PATHWAY	chx05206	13	237	PDGFA|BCL2L11|E2F2|PDGFRB|HMOX1|PRKCE|ST14|SLC45A3|THBS1|PLCG1|VEGFA|TNC|BCL2	0.813243	0.88951
Arachidonic acid metabolism	KEGG PATHWAY	chx00590	4	83	GPX1|ALOX15B|PLA2G1B|GGT5	0.813508	0.88951
Serotonergic synapse	KEGG PATHWAY	chx04726	6	120	MAPK3|MAPK1|ARAF|DDC|ALOX15B|SLC18A1	0.82174	0.895413
Autoimmune thyroid disease	KEGG PATHWAY	chx05320	3	66	TPO|CTLA4|PRF1	0.824652	0.895499
Phototransduction	KEGG PATHWAY	chx04744	1	28	GRK1	0.852272	0.918146
Asthma	KEGG PATHWAY	chx05310	1	28	CCL11	0.852272	0.918146
Relaxin signaling pathway	KEGG PATHWAY	chx04926	7	144	ADCY1|ADCY8|MAPK3|MAPK1|VEGFA|EDN1|MMP2	0.854225	0.918146
RNA polymerase	KEGG PATHWAY	chx03020	1	29	POLR3E	0.861706	0.923047
Ether lipid metabolism	KEGG PATHWAY	chx00565	2	53	PLA2G1B|LPCAT1	0.873759	0.932797
alpha-Linolenic acid metabolism	KEGG PATHWAY	chx00592	1	31	PLA2G1B	0.878804	0.935024
Glyoxylate and dicarboxylate metabolism	KEGG PATHWAY	chx00630	1	32	PCCB	0.886544	0.940094
Steroid hormone biosynthesis	KEGG PATHWAY	chx00140	3	78	DHRS11|COMT|CYP17	0.896834	0.947825
Huntington disease	KEGG PATHWAY	chx05016	9	194	DNAI1|HDAC1|NDUFV1|PPARGC1A|CASP8|DNALI1|NDUFS2|AP2A2|DNAL4	0.9062	0.95453
Protein digestion and absorption	KEGG PATHWAY	chx04974	6	144	SLC7A8|SLC9A3|SLC7A7|KCNQ1|KCNN4|ATP1A1	0.922151	0.968106
Pentose and glucuronate interconversions	KEGG PATHWAY	chx00040	1	39	CRYL1	0.928523	0.971567
Linoleic acid metabolism	KEGG PATHWAY	chx00591	1	40	PLA2G1B	0.933089	0.973122
Basal transcription factors	KEGG PATHWAY	chx03022	1	45	TAF6	0.951902	0.985743
Spliceosome	KEGG PATHWAY	chx03040	5	137	ACIN1|SRSF4|SRSF7|SNRPB2|SNRPA1	0.952633	0.985743
Oxidative phosphorylation	KEGG PATHWAY	chx00190	5	138	ATP6V0B|NDUFS2|NDUFV1|ATP4B|ATP4A	0.954548	0.985743
Glycine, serine and threonine metabolism	KEGG PATHWAY	chx00260	1	49	PGAM2	0.963067	0.9913
Allograft rejection	KEGG PATHWAY	chx05330	1	54	PRF1	0.973454	0.998739
Drug metabolism - other enzymes	KEGG PATHWAY	chx00983	2	87	MPO|IMPDH1	0.980123	1
Herpes simplex virus 1 infection	KEGG PATHWAY	chx05168	18	440	SRSF4|IFIH1|ZNF331|SYK|ZNF235|CCL5|SRSF7|CASP8|IL6|TAB1|NECTIN1|ZFP92|IKBKG|ZNF777|IL1B|CALR|ZNF182|BCL2	0.991788	1
Drug metabolism - cytochrome P450	KEGG PATHWAY	chx00982	1	76	ALDH1A3	0.993797	1
Metabolism of xenobiotics by cytochrome P450	KEGG PATHWAY	chx00980	1	80	ALDH1A3	0.995239	1
Chemical carcinogenesis	KEGG PATHWAY	chx05204	1	93	ALDH1A3	0.997985	1
Systemic lupus erythematosus	KEGG PATHWAY	chx05322	2	152	C1QB|C1QA	0.999562	1
Ribosome	KEGG PATHWAY	chx03010	2	203	RPLP0|MRPS11	0.999981	1
Olfactory transduction	KEGG PATHWAY	chx04740	5	1064	PDE1C|ANO2|CNGA2|CAMK2A|CAMK2B	1	1
